# Supplementary material for: Study on a hybrid algorithm combining enhanced ant colony optimization and double improved simulated annealing via clustering in the Traveling Salesman Problem (TSP)
Source: PeerJ Comput Sci. 2023 Oct 2;9:e1609. doi: 10.7717/peerj-cs.1609 (PMC10557949; doi:10.7717/peerj-cs.1609)
Supplement: Supplemental Information 1 [file peerj-cs-09-1609-s001.zip]

Archive with 5 entries (5 files):
- code/AEACO.py
- code/Disruption.py
- code/Globalopt.py
- code/K-M.py
- code/main.py
