# Supplementary material for: Study on a hybrid algorithm combining enhanced ant colony optimization and double improved simulated annealing via clustering in the Traveling Salesman Problem (TSP)
Source: PeerJ Comput Sci. 2023 Oct 2;9:e1609. doi: 10.7717/peerj-cs.1609 (PMC10557949; doi:10.7717/peerj-cs.1609)
Supplement: Supplemental Information 1 [file peerj-cs-09-1609-s001.zip › code/Globalopt.py]

import copy
import random
import time
from math import exp
import numpy as np
def monith(T,data,T_end,s,JL,Q,LX,sumjs2):
    def totaldistance(a):
        value = 0
        for j in range(len(a)-1):
            value += JL[a[j]][a[j+1]]
        value=value+JL[a[-1]][a[0]]
        return value
    def creat_new(ans_before,c2):
        def get_reverse_path(path):
            start = random.randint(0, len(path) - 1)
            while True:
                end = random.randint(0, len(path) - 1)
                if np.abs(start - end) > 1:
                    break
            if start > end:
                path[end: start + 1] = path[end: start + 1][::-1]
                return path
            else:
                path[start: end + 1] = path[start: end + 1][::-1]
                return path
        cr_a = [1,1,2,3]
        ax=random.choice(cr_a)
        # ans_before1 = get_reverse_path(copy.deepcopy(ans_before))
        # c1=totaldistance(ans_before1)
        # return ans_before1, c1
        if ax==1:
            ans_before1 = get_reverse_path(copy.deepcopy(ans_before))
            c1 = totaldistance(ans_before1)
            return ans_before1,c1
        elif ax==2:
            ans_after = ans_before.copy()
            cuta = random.randint(0, len(data) - 1)
            cutb = random.randint(0, len(data) - 1)
            ans_after[cuta], ans_after[cutb] = ans_after[cutb], ans_after[cuta]
            c3 = totaldistance(ans_after)
            return ans_after, c3
        elif ax==3:
            ans_after1 = ans_before.copy()
            cuta1 = random.randint(0, len(ans_before) - 2)
            cutb1 = cuta1 + 1
            ans_after1[cuta1], ans_after1[cutb1] = ans_after1[cutb1], ans_after1[cuta1]
            c4 = totaldistance(ans_after1)
            return ans_after1, c4
    T=T#后最大温度
    q = Q#后降至
    L=LX#后迭代
    old_dist=sumjs2
    trend = [sumjs2]
    time_sum=[0]
    wendu=[T]
    start = time.time()
    while T > T_end:
        for i in range(L):
            newans,new_dist = creat_new(ans_before=s,c2=old_dist)
            df = new_dist - old_dist
            if df >= 0:
                rand = random.uniform(0, 1)
                if rand < (exp(-df /T)):
                    s = newans
                    old_dist=new_dist
                else:
                    s=s
                    old_dist=old_dist
            else:
                s= newans
                old_dist=new_dist
        end=time.time()
        time_sum.append(round(end-start,2))
        T = T * q
        wendu.append(T)
        trend.append(old_dist)
        # print(cnt,"次降温，温度为：",T," 路程长度为：", now_dist)
    return trend,s,time_sum.copy(),wendu.copy()
