# Supplementary material for: Study on a hybrid algorithm combining enhanced ant colony optimization and double improved simulated annealing via clustering in the Traveling Salesman Problem (TSP)
Source: PeerJ Comput Sci. 2023 Oct 2;9:e1609. doi: 10.7717/peerj-cs.1609 (PMC10557949; doi:10.7717/peerj-cs.1609)
Supplement: Supplemental Information 1 [file peerj-cs-09-1609-s001.zip › code/main.py]

import numpy as np
import pandas as pd
import random
import math
import K_M
import Disruption
import copy
from math import exp
import matplotlib.pyplot as plt
import Globalopt
import os
import time
import xlwt
def duqu(t):#t是数据的位置
    df = pd.read_csv(t, sep="\s+", skiprows=6, header=None)
    # city = np.array(df[0][0:len(df) - 2])  # 最后一行为EOF，不读入
    # city_name = city.tolist()
    # print(city_name)
    city_x = np.array(df[1][0:len(df)-1])
    city_y = np.array(df[2][0:len(df)-1 ])
    city_location = list(zip(city_x, city_y))
    data = city_location
    return data
def greedy(Z_P,Z_JL,t):  #贪心算法，给模拟退火算法赋初值
    current=t
    result=[current]
    rest=[x for x in range(len(Z_P))]
    rest.remove(current)
    while len(rest)!=0:
        tmp_min = math.inf
        tmp_choose = -1
        for i in rest:
            if Z_JL[Z_P[current]][Z_P[i]]<tmp_min:
                tmp_min = Z_JL[Z_P[current]][Z_P[i]]
                tmp_choose = i
        current=tmp_choose
        result.append(tmp_choose)
        rest.remove(tmp_choose)
    return result
def creat_new(ans_before,c_zj,c_zs,xinxi):
    cr_a=[1,1,2,3]
    ans_after1=copy.deepcopy(ans_before)
    cj=copy.deepcopy(c_zj)
    cs=copy.deepcopy(c_zs)
    xa = random.choice(cr_a)
    #2-opt
    if xa == 1:
        ys,sumX1,cxj,cxs=Disruption.j_dis(JL=JL,data=data,YS=ans_after1,c_j=cj,c_s=cs,xinxi1=xinxi)
        return ys.copy(),sumX1,cxj.copy(),cxs.copy()
    elif xa==2:
        cuta = random.randint(0, len(ans_before) - 1)
        cutb = random.randint(0, len(ans_before) - 1)
        n = 0
        while n < 1:
            if cutb == cuta:
                cuta = random.randint(0, len(ans_before) - 1)
            else:
                n = 3
        if cuta > cutb:
            cuta, cutb = cutb, cuta
        ans_after1[cuta], ans_after1[cutb] = ans_after1[cutb], ans_after1[cuta]
        c1, c3, c4 = Disruption.J_dist(JL=JL,data=data,ys=[cuta,cutb],c_j=cj,c_s=cs,xinxi1=xinxi)
        return ans_after1.copy(), c1.copy(), c3.copy(), c4.copy()
    elif xa==3:
        cuta1 = random.randint(0, len(ans_before) - 2)
        cutb1=cuta1+1
        ans_after1[cuta1], ans_after1[cutb1] = ans_after1[cutb1], ans_after1[cuta1]
        c1, c3, c4 = Disruption.J_dist(JL=JL,data=data,ys=[cuta1,cutb1],c_j=cj,c_s=cs,xinxi1=xinxi)
        return ans_after1.copy(), c1.copy(), c3.copy(), c4.copy()
def moniTH(T1,T2,CSJ,c_zj,c_zs,sumX,j_xin,q1,L1):
    j_xin1=j_xin
    trend=[sumX]
    c_j1=c_zj.copy()
    c_s1=c_zs.copy()
    one=sumX
    onex=[c_s1]
    onex1=[c_j1]
    T=T1#前-最大温度
    q =q1#前-下降比值
    t_end=T2#前-最低温度
    L=L1#迭代
    time_sum=[0]
    startx = time.time()
    wendu=[T1]
    while T>t_end:
        ones = [one]
        cjj = [c_j1]
        css = [c_s1]
        cjs = [CSJ]
        for i in range(L):
            ans,newman,zz_j,zz_s=creat_new(ans_before=CSJ,c_zj=c_j1.copy(), c_zs=c_s1.copy(),xinxi=j_xin1)
            df =newman-one
            if df >= 0 and df/T<1000:
                rand = random.uniform(0, 1)
                if rand < (exp(-df / T)):
                    CSJ = ans
                    one=newman
                    c_j1=zz_j.copy()
                    c_s1=zz_s.copy()
                    cjs.append(CSJ)
                    ones.append(one)
                    cjj.append(c_j1)
                    css.append(c_s1)
                else:
                    CSJ=cjs[-1].copy()
                    one=ones[-1].copy()
                    c_j1=cjj[-1].copy()
                    c_s1=css[-1].copy()
                    cjs.append(CSJ)
                    ones.append(one)
                    cjj.append(c_j1)
                    css.append(c_s1)
            else:
                CSJ = ans
                one = newman
                c_j1 = zz_j.copy()
                c_s1 = zz_s.copy()
                cjs.append(CSJ)
                ones.append(one)
                cjj.append(c_j1)
                css.append(c_s1)
        endx = time.time()
        time_sum.append(round(endx-startx,2))
        changepheromonetable1 = np.zeros((len(data), len(data)))
        oneex = sum(css[-1], [])
        for i in range(len(oneex) - 1):
            changepheromonetable1[oneex[i]][oneex[i + 1]] += 1 / ones[-1]
        changepheromonetable1[oneex[0]][oneex[-1]] = 1 / ones[-1]
        j_xin1 = (1 - 0.001) * j_xin1 + changepheromonetable1
        trend.append(ones[-1])
        onex1.append(cjs[-1])
        onex.append(css[-1])
        T = T * q
        wendu.append(T)
    cxx=trend.index(min(trend))
    return trend,onex[cxx].copy(),time_sum.copy(),time_sum[cxx],wendu[cxx],trend[cxx]
if __name__ == '__main__':
    #读取相关数据
    data = duqu()
    Opt=1111
    dizhi=
    JL = K_M.juli(data)   #距离
    zhong=[]
    zhong1=[]
    shijianz0=[]
    shijianz1=[]
    shijianz2=[]
    shijianz3=[]
    zhen_shijian1=[]
    zhen_shijian2=[]
    min_shijian1=[]
    min_shijian2=[]
    zhong2=[]
    diedai1=[]
    diedai2=[]
    wucha0=[]
    wucha1=[]
    wucha2=[]
    wendux1=[]
    wendux2=[]
    for i in range(30):
        canshu1 = [300]  # 簇群
        s1=0.0001
        s2=1e-2
        t1xx=1
        t2xx=1
        Z_center, Z_array = K_M.kMedoids(JL[0:len(JL)], canshu1[0])  #Z_P是镞类的中心点，Z_C是一个个簇类，是字典型
        arr_1 = np.zeros(len(Z_array))
        NX=0
        while NX==0:
            for ARR in range(len(Z_array)):
                arr_1[ARR] = len(Z_array[ARR])
            txz = np.where(arr_1 >=20)[0]
            if len(txz) == 0:
                NX= 200
            else:
                Z_center, Z_array = K_M.kMedoids(JL[0:len(JL)], canshu1[0])  # Z_P是镞类的中心点，Z_C是一个个簇类，是字典型
        print(1)
        Z_chushi = [i for i in range(len(Z_center))]
        start = time.time()
        cx = random.sample(Z_chushi, int(canshu1[0]))
        j_xin1 = np.ones((len(data), len(data)))
        sumX1=[]
        sumXX=[]
        chushi_link1=[]
        for YX in range(len(cx)):
            chushi_link = greedy(Z_P=Z_center, Z_JL=JL, t=cx[YX])
            sumX = Disruption.Yant(data=data, Z_C=Z_array, YS=chushi_link, Z_JL=JL, xinxi=j_xin1)
            sumX1.append(sumX[0])
            sumXX.append(sumX)
            chushi_link1.append(chushi_link)
        end1=time.time()
        T = (-abs((sum(sumX1)/len(sumX1) - min(sumX1))) /np.log(s1))/t1xx
        sumX=sumXX[sumX1.index(min(sumX1))]
        chushi_link=chushi_link1[sumX1.index(min(sumX1))]
        canshu2 = [T,1, 0.998,200]  # 退火1，1.高温，2.低温，3.降温洗漱，4.迭代次数
        trend, x2 ,time_ji1,min_time1,wendu1,sumXJ1= moniTH(c_zj=sumX[1], c_zs=sumX[2], sumX=sumX[0],CSJ=chushi_link, j_xin=j_xin1,
                           T1=canshu2[0], T2=canshu2[1], q1=canshu2[2], L1=canshu2[3])
        end2=time.time()
        T2 = (-abs(sum(trend[0:trend.index(min(trend))]) / len(trend[0:trend.index(min(trend))]) - min(trend)) /np.log(s2))/t2xx
        canshu3 = [T2,0.01,0.998, 2000]  # 退火2，1.高温，2.低温，3.降温洗漱，4.迭代次数
        onex11 = sum(x2, [])
        xx, xx1,time_ji2,wendu2 = Globalopt.monith(data=data, s=onex11.copy(), JL=JL,sumjs2=sumXJ1,
                               T=canshu3[0], T_end=canshu3[1], Q=canshu3[2], LX=canshu3[3])
        end = time.time()
        zhong.append(sumX[0])
        zhong1.append(min(trend))
        zhong2.append(min(xx))
        diedai1.append(len(trend))
        diedai2.append(len(xx))
        wendux1.append(wendu1)
        wendux2.append(wendu2[xx.index(min(xx))])
        canshu2.append(s1)
        canshu2.append(t1xx)
        canshu2.append(wendu1)
        canshu3.append(s2)
        canshu3.append(t2xx)
        canshu3.append(wendu2[xx.index(min(xx))])
        wucha0.append((sumX[0]-Opt)/Opt)
        wucha1.append((min(trend)- Opt) / Opt)
        wucha2.append((min(xx) - Opt) / Opt)
        shijianz0.append(round(end1-start, 2))
        shijianz1.append(round(end2-end1, 2))
        shijianz2.append(round(end-end2, 2))
        shijianz3.append(round(end-start, 2))
        zhen_shijian1.append(time_ji1[-1])
        zhen_shijian2.append(time_ji2[-1])
        min_shijian1.append(min_time1)
        min_shijian2.append(time_ji2[xx.index(min(xx))])
        t2 = "退火1迭代-"+str(i) + '.txt'
        t22="退火1结果-"+str(i) + '.txt'
        t222="退火1时间-"+str(i) + '.txt'
        t3 = '退火2迭代-' + str(i) + '.txt'
        t33 = '退火2结果-' + str(i) + '.txt'
        t333="退火2时间-"+str(i) + '.txt'
        canshux = "参数设置-" + str(i)+ '.txt'
        outt2 = os.path.join(dizhi, t2)
        outt22 = os.path.join(dizhi, t22)
        outt222 = os.path.join(dizhi, t222)
        outt3 = os.path.join(dizhi, t3)
        outt33 = os.path.join(dizhi, t33)
        outt333 = os.path.join(dizhi, t333)
        outtcan = os.path.join(dizhi, canshux)
        f2 = open(outt2, "w")
        f2.write(str(trend))
        f2.close()
        f22 = open(outt22, "w")
        f22.write(str(x2))
        f22.close()
        f222 = open(outt222, "w")
        f222.write(str(time_ji1))
        f222.close()
        f3 = open(outt3, "w")
        f3.write(str(xx))
        f3.close()
        f33 = open(outt33, "w")
        f33.write(str(xx1))
        f33.close()
        f333 = open(outt333, "w")
        f333.write(str(time_ji2))
        f333.close()
        fxx = open(outtcan, "w")
        fxx.write('簇群：')
        fxx.write(str(canshu1))
        fxx.write('第一次退火：')
        fxx.write(str(canshu2))
        fxx.write('第二次退火：')
        fxx.write(str(canshu3))
        fxx.close()
    workbook = xlwt.Workbook(encoding='utf-8')
    worksheet = workbook.add_sheet("test_sheet")
    worksheet.write(0, 0, label='初始距离')
    worksheet.write(0, 1, label='初始误差')
    worksheet.write(0, 2, label='初始时间')
    worksheet.write(0, 3, label='第一距离')
    worksheet.write(0, 4, label='第一误差')
    worksheet.write(0, 5, label='第一迭代')
    worksheet.write(0, 6, label='第一时间')
    worksheet.write(0, 7, label='第一真实时间')
    worksheet.write(0, 8, label='第一最少时间')
    worksheet.write(0, 9, label='第二距离')
    worksheet.write(0, 10, label='第二误差')
    worksheet.write(0, 11, label='第二迭代')
    worksheet.write(0, 12, label='第二时间')
    worksheet.write(0, 13, label='第二真实时间')
    worksheet.write(0, 14, label='第二最少时间')
    worksheet.write(0, 15, label='总时间')
    worksheet.write(0, 16, label='第一最低温度')
    worksheet.write(0, 17, label='第二最低温度')
    for i in range(len(zhong)):
        worksheet.write(i + 1, 0, zhong[i])
        worksheet.write(i + 1, 1, wucha0[i])
        worksheet.write(i + 1, 2, shijianz0[i])
        worksheet.write(i + 1, 3, zhong1[i])
        worksheet.write(i + 1, 4, wucha1[i])
        worksheet.write(i + 1, 5, diedai1[i])
        worksheet.write(i + 1, 6, shijianz1[i])
        worksheet.write(i + 1, 7, zhen_shijian1[i])
        worksheet.write(i + 1, 8, min_shijian1[i])
        worksheet.write(i + 1, 9, zhong2[i])
        worksheet.write(i + 1, 10, wucha2[i])
        worksheet.write(i + 1, 11, diedai2[i])
        worksheet.write(i + 1, 12, shijianz2[i])
        worksheet.write(i + 1, 13, zhen_shijian2[i])
        worksheet.write(i + 1, 14, min_shijian2[i])
        worksheet.write(i + 1, 15, shijianz3[i])
        worksheet.write(i + 1, 16, wendux1[i])
        worksheet.write(i + 1, 17, wendux2[i])
    dizhix1 = os.path.join(dizhi, '结果.xls')
    workbook.save(dizhix1)
