# Supplementary material for: Study on a hybrid algorithm combining enhanced ant colony optimization and double improved simulated annealing via clustering in the Traveling Salesman Problem (TSP)
Source: PeerJ Comput Sci. 2023 Oct 2;9:e1609. doi: 10.7717/peerj-cs.1609 (PMC10557949; doi:10.7717/peerj-cs.1609)
Supplement: Supplemental Information 2 [file peerj-cs-09-1609-s002.zip]

Archive with 23 entries (22 files):
- cs-86019-TSPlIB_data/TSPlIB data/
- cs-86019-TSPlIB_data/TSPlIB data/berlin52.tsp
- cs-86019-TSPlIB_data/TSPlIB data/bier127.tsp
- cs-86019-TSPlIB_data/TSPlIB data/ch130.tsp
- cs-86019-TSPlIB_data/TSPlIB data/ch150.tsp
- cs-86019-TSPlIB_data/TSPlIB data/d2103.tsp
- cs-86019-TSPlIB_data/TSPlIB data/eil101.tsp
- cs-86019-TSPlIB_data/TSPlIB data/eil51.tsp
- cs-86019-TSPlIB_data/TSPlIB data/eil76.tsp
- cs-86019-TSPlIB_data/TSPlIB data/kroA100.tsp
- cs-86019-TSPlIB_data/TSPlIB data/kroA200.tsp
- cs-86019-TSPlIB_data/TSPlIB data/lin318.tsp
- cs-86019-TSPlIB_data/TSPlIB data/p654.tsp
- cs-86019-TSPlIB_data/TSPlIB data/pr107.tsp
- cs-86019-TSPlIB_data/TSPlIB data/pr136.tsp
- cs-86019-TSPlIB_data/TSPlIB data/pr299.tsp
- cs-86019-TSPlIB_data/TSPlIB data/pr439.tsp
- cs-86019-TSPlIB_data/TSPlIB data/pr76.tsp
- cs-86019-TSPlIB_data/TSPlIB data/rat575.tsp
- cs-86019-TSPlIB_data/TSPlIB data/rat783.tsp
- cs-86019-TSPlIB_data/TSPlIB data/st70.tsp
- cs-86019-TSPlIB_data/TSPlIB data/tsp225.tsp
- cs-86019-TSPlIB_data/TSPlIB data/vm1084.tsp
