# Supplementary material for: Study on a hybrid algorithm combining enhanced ant colony optimization and double improved simulated annealing via clustering in the Traveling Salesman Problem (TSP)
Source: PeerJ Comput Sci. 2023 Oct 2;9:e1609. doi: 10.7717/peerj-cs.1609 (PMC10557949; doi:10.7717/peerj-cs.1609)
Supplement: Supplemental Information 2 [file peerj-cs-09-1609-s002.zip › cs-86019-TSPlIB_data/TSPlIB data/ch130.tsp]

NAME: ch130
TYPE: TSP
COMMENT: 130 city problem (Churritz)
DIMENSION: 130
EDGE_WEIGHT_TYPE: EUC_2D
NODE_COORD_SECTION
1 334.5909245845 161.7809319139
2 397.6446634067 262.8165330708
3 503.8741827107 172.8741151168
4 444.0479403502 384.6491809647
5 311.6137146746 2.0091699828
6 662.8551011379 549.2301263653
7 40.0979030612 187.2375430791
8 526.8941409181 215.7079092185
9 209.1887938487 691.0262291948
10 683.2674131973 414.2096286906
11 280.7494438748 5.9206392047
12 252.7493090080 535.7430385019
13 698.7850451923 348.4413729766
14 678.7574678104 410.7256424438
15 220.0041131179 409.1225812873
16 355.1528556851 76.3912076444
17 296.9724227786 313.1312792361
18 504.5154071733 240.8866564499
19 224.1079496785 358.4872228907
20 470.6801296968 309.6259188406
21 554.2530513223 279.4242466521
22 567.6332684419 352.7162027273
23 599.0532671093 361.0948690386
24 240.5232959211 430.6036007844
25 32.0825972787 345.8551009775
26 91.0538736891 148.7213270256
27 248.2179894723 343.9528017384
28 488.8909044347 3.6122311393
29 206.0467939820 437.7639406167
30 575.8409415632 141.9670960195
31 282.6089948164 329.4183805862
32 27.6581484868 424.7684581747
33 568.5737309870 287.0975660546
34 269.4638933331 295.9464636385
35 417.8004856811 341.2596589955
36 32.1680938737 448.8998721172
37 561.4775136009 357.3543930067
38 342.9482167470 492.3321423839
39 399.6752075383 156.8435035519
40 571.7371050025 375.7575350833
41 370.7559842751 151.9060751898
42 509.7093253204 435.7975189314
43 177.0206999750 295.6044772584
44 526.1674198605 409.4859418161
45 316.5725171854 65.6400108214
46 469.2908100279 281.9891445025
47 572.7630641427 373.3208821255
48 29.5176994283 330.0382309000
49 454.0082936692 537.2178547659
50 416.1546762271 227.6133100741
51 535.2514330806 471.0648643744
52 265.4455533675 684.9987192464
53 478.0542110167 509.6452028741
54 370.4781203413 332.5390063041
55 598.3479202004 446.8693279856
56 201.1521139175 649.0260268945
57 193.6925360026 680.2322840744
58 448.5792598859 532.7934059740
59 603.2853485624 134.4006473609
60 543.0102490781 481.5168231148
61 214.5750793346 43.6460117543
62 426.3501451825 61.7285415996
63 89.0447037063 277.1158385868
64 84.4920100219 31.8474816424
65 220.0468614154 623.0778103080
66 688.4613313444 0.4702312726
67 687.2857531630 373.5346236130
68 75.4934933967 312.9175377486
69 63.4170993511 23.7039309674
70 97.9363495877 211.0910930878
71 399.5255884970 170.8221968365
72 456.3167017346 597.1937161677
73 319.8855102422 626.8396604886
74 295.9250894897 664.6291554845
75 288.4868857235 667.7284070537
76 268.3951858954 52.9010181645
77 140.4709056068 513.5566720960
78 689.8079027159 167.5947003748
79 280.5784506848 458.7533546925
80 453.3884433554 282.9082328989
81 213.5704943432 525.8681817779
82 133.6953004520 677.1757808026
83 521.1658690522 132.8617086506
84 30.2657946347 450.0754502986
85 657.0199585283 39.7772908299
86 6.9252241961 23.8749241575
87 252.4286967767 535.1659364856
88 42.8551682504 63.8232081774
89 145.8999393902 399.5255884970
90 638.4885715591 62.6262558472
91 489.2756391122 665.3131282446
92 361.2231139311 564.2347787901
93 519.9475425732 347.9711417040
94 129.3349741063 435.6692740389
95 259.7172815016 454.6495181318
96 676.3421890013 371.0979706551
97 84.5133841706 183.3260738572
98 77.7164048671 354.3833863300
99 335.9802442534 660.6321896676
100 264.3554717810 377.5743377274
101 51.6826916855 676.0429509187
102 692.1376849300 543.8010925819
103 169.2191356800 547.8194325476
104 194.0131482339 263.4791316822
105 415.1928395332 78.9133571973
106 415.0432204919 479.0801701569
107 169.8389859939 245.6103433244
108 525.0987124228 213.5063718969
109 238.6851191283 33.4932910965
110 116.2112467718 363.5742702940
111 16.9283258126 656.5711014044
112 434.3440768162 92.6996831431
113 40.5253860363 424.6829615797
114 530.4849979086 183.8390534273
115 484.3595848990 49.2460387276
116 263.6501248722 426.5852608187
117 450.2891917862 126.3853415784
118 441.7822805823 299.7724362653
119 24.2169105375 500.3474481664
120 503.7886861157 514.6895019799
121 635.5389390312 200.9811207275
122 614.5922732529 418.8691931188
123 21.7161351334 660.9741760476
124 143.8266469611 92.6996831431
125 637.7191022040 54.2048412384
126 566.5645610042 199.9551615873
127 196.6849168280 221.8209157619
128 384.9270448985 87.4630166986
129 178.1107815614 104.6905805938
130 403.2874386776 205.8971749407
EOF
