# Supplementary material for: Study on a hybrid algorithm combining enhanced ant colony optimization and double improved simulated annealing via clustering in the Traveling Salesman Problem (TSP)
Source: PeerJ Comput Sci. 2023 Oct 2;9:e1609. doi: 10.7717/peerj-cs.1609 (PMC10557949; doi:10.7717/peerj-cs.1609)
Supplement: Supplemental Information 2 [file peerj-cs-09-1609-s002.zip › cs-86019-TSPlIB_data/TSPlIB data/d2103.tsp]

NAME : d2103
COMMENT : Drilling problem (Reinelt)
TYPE : TSP
DIMENSION : 2103
EDGE_WEIGHT_TYPE : EUC_2D
NODE_COORD_SECTION
1 0.00000e+00 0.00000e+00
2 6.91100e+02 8.56700e+02
3 7.41900e+02 8.56700e+02
4 7.92700e+02 8.56700e+02
5 8.68900e+02 8.63100e+02
6 7.92700e+02 9.07500e+02
7 6.91100e+02 9.07500e+02
8 8.68900e+02 9.13900e+02
9 7.92700e+02 9.58300e+02
10 7.41900e+02 9.58300e+02
11 6.91100e+02 9.58300e+02
12 6.91100e+02 1.61870e+03
13 7.41900e+02 1.61870e+03
14 7.92700e+02 1.61870e+03
15 7.92700e+02 1.66950e+03
16 6.91100e+02 1.66950e+03
17 6.91100e+02 1.72030e+03
18 7.41900e+02 1.72030e+03
19 7.92700e+02 1.72030e+03
20 1.09750e+03 2.42520e+03
21 9.07000e+02 2.41250e+03
22 8.30800e+02 2.41250e+03
23 1.03400e+03 2.38710e+03
24 1.05940e+03 2.38710e+03
25 8.56200e+02 2.37440e+03
26 8.30800e+02 2.36170e+03
27 8.56200e+02 2.34900e+03
28 8.30800e+02 2.33630e+03
29 9.83200e+02 2.33630e+03
30 1.02290e+03 2.33630e+03
31 1.06250e+03 2.33630e+03
32 1.10210e+03 2.33630e+03
33 1.14170e+03 2.33630e+03
34 1.18140e+03 2.33630e+03
35 1.22100e+03 2.33630e+03
36 1.26060e+03 2.33630e+03
37 1.30020e+03 2.33630e+03
38 1.33990e+03 2.33630e+03
39 1.37950e+03 2.33630e+03
40 1.41910e+03 2.33630e+03
41 1.45870e+03 2.33630e+03
42 1.49840e+03 2.33630e+03
43 1.53800e+03 2.33630e+03
44 1.57760e+03 2.33630e+03
45 1.61720e+03 2.33630e+03
46 1.65690e+03 2.33630e+03
47 1.69650e+03 2.33630e+03
48 1.73610e+03 2.33630e+03
49 1.77570e+03 2.33630e+03
50 1.81540e+03 2.33630e+03
51 1.85500e+03 2.33630e+03
52 1.89460e+03 2.33630e+03
53 1.93420e+03 2.33630e+03
54 1.97380e+03 2.33630e+03
55 2.01350e+03 2.33630e+03
56 2.05310e+03 2.33630e+03
57 2.09270e+03 2.33630e+03
58 2.13230e+03 2.33630e+03
59 2.17200e+03 2.33630e+03
60 2.21160e+03 2.33630e+03
61 2.25120e+03 2.33630e+03
62 2.29080e+03 2.33630e+03
63 2.33050e+03 2.33630e+03
64 2.37010e+03 2.33630e+03
65 2.40970e+03 2.33630e+03
66 2.44930e+03 2.33630e+03
67 2.48900e+03 2.33630e+03
68 2.52860e+03 2.33630e+03
69 2.56820e+03 2.33630e+03
70 2.60780e+03 2.33630e+03
71 2.64750e+03 2.33630e+03
72 8.56200e+02 2.32360e+03
73 8.56200e+02 2.29820e+03
74 9.83200e+02 2.28550e+03
75 1.02290e+03 2.28550e+03
76 1.06250e+03 2.28550e+03
77 1.10210e+03 2.28550e+03
78 1.14170e+03 2.28550e+03
79 1.18140e+03 2.28550e+03
80 1.22100e+03 2.28550e+03
81 1.26060e+03 2.28550e+03
82 1.30020e+03 2.28550e+03
83 1.33990e+03 2.28550e+03
84 1.37950e+03 2.28550e+03
85 1.41910e+03 2.28550e+03
86 1.45870e+03 2.28550e+03
87 1.49840e+03 2.28550e+03
88 1.53800e+03 2.28550e+03
89 1.57760e+03 2.28550e+03
90 1.61720e+03 2.28550e+03
91 1.65690e+03 2.28550e+03
92 1.69650e+03 2.28550e+03
93 1.73610e+03 2.28550e+03
94 1.77570e+03 2.28550e+03
95 1.81540e+03 2.28550e+03
96 1.85500e+03 2.28550e+03
97 1.89460e+03 2.28550e+03
98 1.93420e+03 2.28550e+03
99 1.97380e+03 2.28550e+03
100 2.01350e+03 2.28550e+03
101 2.05310e+03 2.28550e+03
102 2.09270e+03 2.28550e+03
103 2.13230e+03 2.28550e+03
104 2.17200e+03 2.28550e+03
105 2.21160e+03 2.28550e+03
106 2.25120e+03 2.28550e+03
107 2.29080e+03 2.28550e+03
108 2.33050e+03 2.28550e+03
109 2.37010e+03 2.28550e+03
110 2.40970e+03 2.28550e+03
111 2.44930e+03 2.28550e+03
112 2.48900e+03 2.28550e+03
113 2.52860e+03 2.28550e+03
114 2.56820e+03 2.28550e+03
115 2.60780e+03 2.28550e+03
116 2.64750e+03 2.28550e+03
117 1.05940e+03 2.23470e+03
118 1.03400e+03 2.23470e+03
119 1.03400e+03 2.18390e+03
120 1.05940e+03 2.18390e+03
121 9.83200e+02 2.13310e+03
122 1.02290e+03 2.13310e+03
123 1.06250e+03 2.13310e+03
124 1.10210e+03 2.13310e+03
125 1.14170e+03 2.13310e+03
126 1.18140e+03 2.13310e+03
127 1.22100e+03 2.13310e+03
128 1.26060e+03 2.13310e+03
129 1.30020e+03 2.13310e+03
130 1.33990e+03 2.13310e+03
131 1.37950e+03 2.13310e+03
132 1.41910e+03 2.13310e+03
133 1.45870e+03 2.13310e+03
134 1.49840e+03 2.13310e+03
135 1.53800e+03 2.13310e+03
136 1.57760e+03 2.13310e+03
137 1.61720e+03 2.13310e+03
138 1.65690e+03 2.13310e+03
139 1.69650e+03 2.13310e+03
140 1.73610e+03 2.13310e+03
141 1.77570e+03 2.13310e+03
142 1.81540e+03 2.13310e+03
143 1.85500e+03 2.13310e+03
144 1.89460e+03 2.13310e+03
145 1.93420e+03 2.13310e+03
146 1.97380e+03 2.13310e+03
147 2.01350e+03 2.13310e+03
148 2.05310e+03 2.13310e+03
149 2.09270e+03 2.13310e+03
150 2.13230e+03 2.13310e+03
151 2.17200e+03 2.13310e+03
152 2.21160e+03 2.13310e+03
153 2.25120e+03 2.13310e+03
154 2.29080e+03 2.13310e+03
155 2.33050e+03 2.13310e+03
156 2.37010e+03 2.13310e+03
157 2.40970e+03 2.13310e+03
158 2.44930e+03 2.13310e+03
159 2.48900e+03 2.13310e+03
160 2.52860e+03 2.13310e+03
161 2.56820e+03 2.13310e+03
162 2.60780e+03 2.13310e+03
163 2.64750e+03 2.13310e+03
164 2.64750e+03 2.08230e+03
165 2.60780e+03 2.08230e+03
166 2.56820e+03 2.08230e+03
167 2.52860e+03 2.08230e+03
168 2.48900e+03 2.08230e+03
169 2.44930e+03 2.08230e+03
170 2.40970e+03 2.08230e+03
171 2.37010e+03 2.08230e+03
172 2.33050e+03 2.08230e+03
173 2.29080e+03 2.08230e+03
174 2.25120e+03 2.08230e+03
175 2.21160e+03 2.08230e+03
176 2.17200e+03 2.08230e+03
177 2.13230e+03 2.08230e+03
178 2.09270e+03 2.08230e+03
179 2.05310e+03 2.08230e+03
180 2.01350e+03 2.08230e+03
181 1.97380e+03 2.08230e+03
182 1.93420e+03 2.08230e+03
183 1.89460e+03 2.08230e+03
184 1.85500e+03 2.08230e+03
185 1.81540e+03 2.08230e+03
186 1.77570e+03 2.08230e+03
187 1.73610e+03 2.08230e+03
188 1.69650e+03 2.08230e+03
189 1.65690e+03 2.08230e+03
190 1.61720e+03 2.08230e+03
191 1.57760e+03 2.08230e+03
192 1.53800e+03 2.08230e+03
193 1.49840e+03 2.08230e+03
194 1.45870e+03 2.08230e+03
195 1.41910e+03 2.08230e+03
196 1.37950e+03 2.08230e+03
197 1.33990e+03 2.08230e+03
198 1.30020e+03 2.08230e+03
199 1.26060e+03 2.08230e+03
200 1.22100e+03 2.08230e+03
201 1.18140e+03 2.08230e+03
202 1.14170e+03 2.08230e+03
203 1.10210e+03 2.08230e+03
204 1.06250e+03 2.08230e+03
205 1.02290e+03 2.08230e+03
206 9.83200e+02 2.08230e+03
207 1.03400e+03 2.03150e+03
208 1.05940e+03 2.03150e+03
209 8.81600e+02 1.99340e+03
210 1.03400e+03 1.98070e+03
211 1.05940e+03 1.98070e+03
212 8.81600e+02 1.96800e+03
213 8.56200e+02 1.96800e+03
214 8.43500e+02 1.94260e+03
215 8.81600e+02 1.94260e+03
216 9.83200e+02 1.92990e+03
217 1.02290e+03 1.92990e+03
218 1.06250e+03 1.92990e+03
219 1.10210e+03 1.92990e+03
220 1.14170e+03 1.92990e+03
221 1.18140e+03 1.92990e+03
222 1.22100e+03 1.92990e+03
223 1.26060e+03 1.92990e+03
224 1.30020e+03 1.92990e+03
225 1.33990e+03 1.92990e+03
226 1.37950e+03 1.92990e+03
227 1.41910e+03 1.92990e+03
228 1.45870e+03 1.92990e+03
229 1.49840e+03 1.92990e+03
230 1.53800e+03 1.92990e+03
231 1.57760e+03 1.92990e+03
232 1.61720e+03 1.92990e+03
233 1.65690e+03 1.92990e+03
234 1.69650e+03 1.92990e+03
235 1.73610e+03 1.92990e+03
236 1.77570e+03 1.92990e+03
237 1.81540e+03 1.92990e+03
238 1.85500e+03 1.92990e+03
239 1.89460e+03 1.92990e+03
240 1.93420e+03 1.92990e+03
241 1.97380e+03 1.92990e+03
242 2.01350e+03 1.92990e+03
243 2.05310e+03 1.92990e+03
244 2.09270e+03 1.92990e+03
245 2.13230e+03 1.92990e+03
246 2.17200e+03 1.92990e+03
247 2.21160e+03 1.92990e+03
248 2.25120e+03 1.92990e+03
249 2.29080e+03 1.92990e+03
250 2.33050e+03 1.92990e+03
251 2.37010e+03 1.92990e+03
252 2.40970e+03 1.92990e+03
253 2.44930e+03 1.92990e+03
254 2.48900e+03 1.92990e+03
255 2.52860e+03 1.92990e+03
256 2.56820e+03 1.92990e+03
257 2.60780e+03 1.92990e+03
258 2.64750e+03 1.92990e+03
259 8.81600e+02 1.91720e+03
260 8.30800e+02 1.91720e+03
261 8.18100e+02 1.89180e+03
262 8.81600e+02 1.89180e+03
263 9.83200e+02 1.87910e+03
264 1.02290e+03 1.87910e+03
265 1.06250e+03 1.87910e+03
266 1.10210e+03 1.87910e+03
267 1.14170e+03 1.87910e+03
268 1.18140e+03 1.87910e+03
269 1.22100e+03 1.87910e+03
270 1.26060e+03 1.87910e+03
271 1.30020e+03 1.87910e+03
272 1.33990e+03 1.87910e+03
273 1.37950e+03 1.87910e+03
274 1.41910e+03 1.87910e+03
275 1.45870e+03 1.87910e+03
276 1.49840e+03 1.87910e+03
277 1.53800e+03 1.87910e+03
278 1.57760e+03 1.87910e+03
279 1.61720e+03 1.87910e+03
280 1.65690e+03 1.87910e+03
281 1.69650e+03 1.87910e+03
282 1.73610e+03 1.87910e+03
283 1.77570e+03 1.87910e+03
284 1.81540e+03 1.87910e+03
285 1.85500e+03 1.87910e+03
286 1.89460e+03 1.87910e+03
287 1.93420e+03 1.87910e+03
288 1.97380e+03 1.87910e+03
289 2.01350e+03 1.87910e+03
290 2.05310e+03 1.87910e+03
291 2.09270e+03 1.87910e+03
292 2.13230e+03 1.87910e+03
293 2.17200e+03 1.87910e+03
294 2.21160e+03 1.87910e+03
295 2.25120e+03 1.87910e+03
296 2.29080e+03 1.87910e+03
297 2.33050e+03 1.87910e+03
298 2.37010e+03 1.87910e+03
299 2.40970e+03 1.87910e+03
300 2.44930e+03 1.87910e+03
301 2.48900e+03 1.87910e+03
302 2.52860e+03 1.87910e+03
303 2.56820e+03 1.87910e+03
304 2.60780e+03 1.87910e+03
305 2.64750e+03 1.87910e+03
306 8.81600e+02 1.86640e+03
307 8.81600e+02 1.84100e+03
308 1.03400e+03 1.82830e+03
309 1.05940e+03 1.82830e+03
310 8.81600e+02 1.81560e+03
311 8.81600e+02 1.77750e+03
312 1.03400e+03 1.77750e+03
313 1.05940e+03 1.77750e+03
314 9.83200e+02 1.72670e+03
315 1.02290e+03 1.72670e+03
316 1.06250e+03 1.72670e+03
317 1.10210e+03 1.72670e+03
318 1.14170e+03 1.72670e+03
319 1.18140e+03 1.72670e+03
320 1.22100e+03 1.72670e+03
321 1.26060e+03 1.72670e+03
322 1.30020e+03 1.72670e+03
323 1.33990e+03 1.72670e+03
324 1.37950e+03 1.72670e+03
325 1.41910e+03 1.72670e+03
326 1.45870e+03 1.72670e+03
327 1.49840e+03 1.72670e+03
328 1.53800e+03 1.72670e+03
329 1.57760e+03 1.72670e+03
330 1.61720e+03 1.72670e+03
331 1.65690e+03 1.72670e+03
332 1.69650e+03 1.72670e+03
333 1.73610e+03 1.72670e+03
334 1.77570e+03 1.72670e+03
335 1.81540e+03 1.72670e+03
336 1.85500e+03 1.72670e+03
337 1.89460e+03 1.72670e+03
338 1.93420e+03 1.72670e+03
339 1.97380e+03 1.72670e+03
340 2.01350e+03 1.72670e+03
341 2.05310e+03 1.72670e+03
342 2.09270e+03 1.72670e+03
343 2.13230e+03 1.72670e+03
344 2.17200e+03 1.72670e+03
345 2.21160e+03 1.72670e+03
346 2.25120e+03 1.72670e+03
347 2.29080e+03 1.72670e+03
348 2.33050e+03 1.72670e+03
349 2.37010e+03 1.72670e+03
350 2.40970e+03 1.72670e+03
351 2.44930e+03 1.72670e+03
352 2.48900e+03 1.72670e+03
353 2.52860e+03 1.72670e+03
354 2.56820e+03 1.72670e+03
355 2.60780e+03 1.72670e+03
356 2.64750e+03 1.72670e+03
357 8.81600e+02 1.70130e+03
358 9.83200e+02 1.67590e+03
359 1.02290e+03 1.67590e+03
360 1.06250e+03 1.67590e+03
361 1.10210e+03 1.67590e+03
362 1.14170e+03 1.67590e+03
363 1.18140e+03 1.67590e+03
364 1.22100e+03 1.67590e+03
365 1.26060e+03 1.67590e+03
366 1.30020e+03 1.67590e+03
367 1.33990e+03 1.67590e+03
368 1.37950e+03 1.67590e+03
369 1.41910e+03 1.67590e+03
370 1.45870e+03 1.67590e+03
371 1.49840e+03 1.67590e+03
372 1.53800e+03 1.67590e+03
373 1.57760e+03 1.67590e+03
374 1.61720e+03 1.67590e+03
375 1.65690e+03 1.67590e+03
376 1.69650e+03 1.67590e+03
377 1.73610e+03 1.67590e+03
378 1.77570e+03 1.67590e+03
379 1.81540e+03 1.67590e+03
380 1.85500e+03 1.67590e+03
381 1.89460e+03 1.67590e+03
382 1.93420e+03 1.67590e+03
383 1.97380e+03 1.67590e+03
384 2.01350e+03 1.67590e+03
385 2.05310e+03 1.67590e+03
386 2.09270e+03 1.67590e+03
387 2.13230e+03 1.67590e+03
388 2.17200e+03 1.67590e+03
389 2.21160e+03 1.67590e+03
390 2.25120e+03 1.67590e+03
391 2.29080e+03 1.67590e+03
392 2.33050e+03 1.67590e+03
393 2.37010e+03 1.67590e+03
394 2.40970e+03 1.67590e+03
395 2.44930e+03 1.67590e+03
396 2.48900e+03 1.67590e+03
397 2.52860e+03 1.67590e+03
398 2.56820e+03 1.67590e+03
399 2.60780e+03 1.67590e+03
400 2.64750e+03 1.67590e+03
401 8.68900e+02 1.66320e+03
402 1.03400e+03 1.62510e+03
403 1.05940e+03 1.62510e+03
404 1.05940e+03 1.57430e+03
405 1.03400e+03 1.57430e+03
406 9.83200e+02 1.52350e+03
407 1.02290e+03 1.52350e+03
408 1.06250e+03 1.52350e+03
409 1.10210e+03 1.52350e+03
410 1.14170e+03 1.52350e+03
411 1.18140e+03 1.52350e+03
412 1.22100e+03 1.52350e+03
413 1.26060e+03 1.52350e+03
414 1.30020e+03 1.52350e+03
415 1.33990e+03 1.52350e+03
416 1.37950e+03 1.52350e+03
417 1.41910e+03 1.52350e+03
418 1.45870e+03 1.52350e+03
419 1.49840e+03 1.52350e+03
420 1.53800e+03 1.52350e+03
421 1.57760e+03 1.52350e+03
422 1.61720e+03 1.52350e+03
423 1.65690e+03 1.52350e+03
424 1.69650e+03 1.52350e+03
425 1.73610e+03 1.52350e+03
426 1.77570e+03 1.52350e+03
427 1.81540e+03 1.52350e+03
428 1.85500e+03 1.52350e+03
429 1.89460e+03 1.52350e+03
430 1.93420e+03 1.52350e+03
431 1.97380e+03 1.52350e+03
432 2.01350e+03 1.52350e+03
433 2.05310e+03 1.52350e+03
434 2.09270e+03 1.52350e+03
435 2.13230e+03 1.52350e+03
436 2.17200e+03 1.52350e+03
437 2.21160e+03 1.52350e+03
438 2.25120e+03 1.52350e+03
439 2.29080e+03 1.52350e+03
440 2.33050e+03 1.52350e+03
441 2.37010e+03 1.52350e+03
442 2.40970e+03 1.52350e+03
443 2.44930e+03 1.52350e+03
444 2.48900e+03 1.52350e+03
445 2.52860e+03 1.52350e+03
446 2.56820e+03 1.52350e+03
447 2.60780e+03 1.52350e+03
448 2.64750e+03 1.52350e+03
449 8.68900e+02 1.48540e+03
450 9.83200e+02 1.47270e+03
451 1.02290e+03 1.47270e+03
452 1.06250e+03 1.47270e+03
453 1.10210e+03 1.47270e+03
454 1.14170e+03 1.47270e+03
455 1.18140e+03 1.47270e+03
456 1.22100e+03 1.47270e+03
457 1.26060e+03 1.47270e+03
458 1.30020e+03 1.47270e+03
459 1.33990e+03 1.47270e+03
460 1.37950e+03 1.47270e+03
461 1.41910e+03 1.47270e+03
462 1.45870e+03 1.47270e+03
463 1.49840e+03 1.47270e+03
464 1.53800e+03 1.47270e+03
465 1.57760e+03 1.47270e+03
466 1.61720e+03 1.47270e+03
467 1.65690e+03 1.47270e+03
468 1.69650e+03 1.47270e+03
469 1.73610e+03 1.47270e+03
470 1.77570e+03 1.47270e+03
471 1.81540e+03 1.47270e+03
472 1.85500e+03 1.47270e+03
473 1.89460e+03 1.47270e+03
474 1.93420e+03 1.47270e+03
475 1.97380e+03 1.47270e+03
476 2.01350e+03 1.47270e+03
477 2.05310e+03 1.47270e+03
478 2.09270e+03 1.47270e+03
479 2.13230e+03 1.47270e+03
480 2.17200e+03 1.47270e+03
481 2.21160e+03 1.47270e+03
482 2.25120e+03 1.47270e+03
483 2.29080e+03 1.47270e+03
484 2.33050e+03 1.47270e+03
485 2.37010e+03 1.47270e+03
486 2.40970e+03 1.47270e+03
487 2.44930e+03 1.47270e+03
488 2.48900e+03 1.47270e+03
489 2.52860e+03 1.47270e+03
490 2.56820e+03 1.47270e+03
491 2.60780e+03 1.47270e+03
492 2.64750e+03 1.47270e+03
493 1.05940e+03 1.42190e+03
494 1.03400e+03 1.42190e+03
495 8.56200e+02 1.39650e+03
496 8.30800e+02 1.39650e+03
497 1.03400e+03 1.37110e+03
498 1.05940e+03 1.37110e+03
499 9.07000e+02 1.35840e+03
500 8.30800e+02 1.35840e+03
501 8.30800e+02 1.33300e+03
502 9.07000e+02 1.33300e+03
503 9.83200e+02 1.32030e+03
504 1.02290e+03 1.32030e+03
505 1.06250e+03 1.32030e+03
506 1.10210e+03 1.32030e+03
507 1.14170e+03 1.32030e+03
508 1.18140e+03 1.32030e+03
509 1.22100e+03 1.32030e+03
510 1.26060e+03 1.32030e+03
511 1.30020e+03 1.32030e+03
512 1.33990e+03 1.32030e+03
513 1.37950e+03 1.32030e+03
514 1.41910e+03 1.32030e+03
515 1.45870e+03 1.32030e+03
516 1.49840e+03 1.32030e+03
517 1.53800e+03 1.32030e+03
518 1.57760e+03 1.32030e+03
519 1.61720e+03 1.32030e+03
520 1.65690e+03 1.32030e+03
521 1.69650e+03 1.32030e+03
522 1.73610e+03 1.32030e+03
523 1.77570e+03 1.32030e+03
524 1.81540e+03 1.32030e+03
525 1.85500e+03 1.32030e+03
526 1.89460e+03 1.32030e+03
527 1.93420e+03 1.32030e+03
528 1.97380e+03 1.32030e+03
529 2.01350e+03 1.32030e+03
530 2.05310e+03 1.32030e+03
531 2.09270e+03 1.32030e+03
532 2.13230e+03 1.32030e+03
533 2.17200e+03 1.32030e+03
534 2.21160e+03 1.32030e+03
535 2.25120e+03 1.32030e+03
536 2.29080e+03 1.32030e+03
537 2.33050e+03 1.32030e+03
538 2.37010e+03 1.32030e+03
539 2.40970e+03 1.32030e+03
540 2.44930e+03 1.32030e+03
541 2.48900e+03 1.32030e+03
542 2.52860e+03 1.32030e+03
543 2.56820e+03 1.32030e+03
544 2.60780e+03 1.32030e+03
545 2.64750e+03 1.32030e+03
546 9.07000e+02 1.30760e+03
547 8.30800e+02 1.30760e+03
548 8.30800e+02 1.28220e+03
549 9.07000e+02 1.28220e+03
550 9.83200e+02 1.26950e+03
551 1.02290e+03 1.26950e+03
552 1.06250e+03 1.26950e+03
553 1.10210e+03 1.26950e+03
554 1.14170e+03 1.26950e+03
555 1.18140e+03 1.26950e+03
556 1.22100e+03 1.26950e+03
557 1.26060e+03 1.26950e+03
558 1.30020e+03 1.26950e+03
559 1.33990e+03 1.26950e+03
560 1.37950e+03 1.26950e+03
561 1.41910e+03 1.26950e+03
562 1.45870e+03 1.26950e+03
563 1.49840e+03 1.26950e+03
564 1.53800e+03 1.26950e+03
565 1.57760e+03 1.26950e+03
566 1.61720e+03 1.26950e+03
567 1.65690e+03 1.26950e+03
568 1.69650e+03 1.26950e+03
569 1.73610e+03 1.26950e+03
570 1.77570e+03 1.26950e+03
571 1.81540e+03 1.26950e+03
572 1.85500e+03 1.26950e+03
573 1.89460e+03 1.26950e+03
574 1.93420e+03 1.26950e+03
575 1.97380e+03 1.26950e+03
576 2.01350e+03 1.26950e+03
577 2.05310e+03 1.26950e+03
578 2.09270e+03 1.26950e+03
579 2.13230e+03 1.26950e+03
580 2.17200e+03 1.26950e+03
581 2.21160e+03 1.26950e+03
582 2.25120e+03 1.26950e+03
583 2.29080e+03 1.26950e+03
584 2.33050e+03 1.26950e+03
585 2.37010e+03 1.26950e+03
586 2.40970e+03 1.26950e+03
587 2.44930e+03 1.26950e+03
588 2.48900e+03 1.26950e+03
589 2.52860e+03 1.26950e+03
590 2.56820e+03 1.26950e+03
591 2.60780e+03 1.26950e+03
592 2.64750e+03 1.26950e+03
593 9.07000e+02 1.25680e+03
594 8.30800e+02 1.25680e+03
595 8.30800e+02 1.23140e+03
596 9.07000e+02 1.23140e+03
597 1.03400e+03 1.21870e+03
598 1.05940e+03 1.21870e+03
599 9.07000e+02 1.20600e+03
600 8.30800e+02 1.20600e+03
601 8.30800e+02 1.18060e+03
602 9.07000e+02 1.18060e+03
603 1.03400e+03 1.16790e+03
604 1.05940e+03 1.16790e+03
605 8.56200e+02 1.14250e+03
606 8.30800e+02 1.14250e+03
607 9.83200e+02 1.11710e+03
608 1.02290e+03 1.11710e+03
609 1.06250e+03 1.11710e+03
610 1.10210e+03 1.11710e+03
611 1.14170e+03 1.11710e+03
612 1.18140e+03 1.11710e+03
613 1.22100e+03 1.11710e+03
614 1.26060e+03 1.11710e+03
615 1.30020e+03 1.11710e+03
616 1.33990e+03 1.11710e+03
617 1.37950e+03 1.11710e+03
618 1.41910e+03 1.11710e+03
619 1.45870e+03 1.11710e+03
620 1.49840e+03 1.11710e+03
621 1.53800e+03 1.11710e+03
622 1.57760e+03 1.11710e+03
623 1.61720e+03 1.11710e+03
624 1.65690e+03 1.11710e+03
625 1.69650e+03 1.11710e+03
626 1.73610e+03 1.11710e+03
627 1.77570e+03 1.11710e+03
628 1.81540e+03 1.11710e+03
629 1.85500e+03 1.11710e+03
630 1.89460e+03 1.11710e+03
631 1.93420e+03 1.11710e+03
632 1.97380e+03 1.11710e+03
633 2.01350e+03 1.11710e+03
634 2.05310e+03 1.11710e+03
635 2.09270e+03 1.11710e+03
636 2.13230e+03 1.11710e+03
637 2.17200e+03 1.11710e+03
638 2.21160e+03 1.11710e+03
639 2.25120e+03 1.11710e+03
640 2.29080e+03 1.11710e+03
641 2.33050e+03 1.11710e+03
642 2.37010e+03 1.11710e+03
643 2.40970e+03 1.11710e+03
644 2.44930e+03 1.11710e+03
645 2.48900e+03 1.11710e+03
646 2.52860e+03 1.11710e+03
647 2.56820e+03 1.11710e+03
648 2.60780e+03 1.11710e+03
649 2.64750e+03 1.11710e+03
650 9.07000e+02 1.10440e+03
651 8.30800e+02 1.10440e+03
652 8.30800e+02 1.07900e+03
653 8.68900e+02 1.07900e+03
654 9.07000e+02 1.07900e+03
655 9.83200e+02 1.06630e+03
656 1.02290e+03 1.06630e+03
657 1.06250e+03 1.06630e+03
658 1.10210e+03 1.06630e+03
659 1.14170e+03 1.06630e+03
660 1.18140e+03 1.06630e+03
661 1.22100e+03 1.06630e+03
662 1.26060e+03 1.06630e+03
663 1.30020e+03 1.06630e+03
664 1.33990e+03 1.06630e+03
665 1.37950e+03 1.06630e+03
666 1.41910e+03 1.06630e+03
667 1.45870e+03 1.06630e+03
668 1.49840e+03 1.06630e+03
669 1.53800e+03 1.06630e+03
670 1.57760e+03 1.06630e+03
671 1.61720e+03 1.06630e+03
672 1.65690e+03 1.06630e+03
673 1.69650e+03 1.06630e+03
674 1.73610e+03 1.06630e+03
675 1.77570e+03 1.06630e+03
676 1.81540e+03 1.06630e+03
677 1.85500e+03 1.06630e+03
678 1.89460e+03 1.06630e+03
679 1.93420e+03 1.06630e+03
680 1.97380e+03 1.06630e+03
681 2.01350e+03 1.06630e+03
682 2.05310e+03 1.06630e+03
683 2.09270e+03 1.06630e+03
684 2.13230e+03 1.06630e+03
685 2.17200e+03 1.06630e+03
686 2.21160e+03 1.06630e+03
687 2.25120e+03 1.06630e+03
688 2.29080e+03 1.06630e+03
689 2.33050e+03 1.06630e+03
690 2.37010e+03 1.06630e+03
691 2.40970e+03 1.06630e+03
692 2.44930e+03 1.06630e+03
693 2.48900e+03 1.06630e+03
694 2.52860e+03 1.06630e+03
695 2.56820e+03 1.06630e+03
696 2.60780e+03 1.06630e+03
697 2.64750e+03 1.06630e+03
698 9.07000e+02 1.05360e+03
699 8.68900e+02 1.05360e+03
700 8.30800e+02 1.05360e+03
701 8.30800e+02 1.02820e+03
702 8.68900e+02 1.02820e+03
703 9.07000e+02 1.02820e+03
704 1.03400e+03 1.01550e+03
705 1.05940e+03 1.01550e+03
706 9.07000e+02 1.00280e+03
707 8.30800e+02 1.00280e+03
708 1.13560e+03 9.90100e+02
709 9.07000e+02 9.77400e+02
710 8.30800e+02 9.77400e+02
711 1.03400e+03 9.64700e+02
712 1.05940e+03 9.64700e+02
713 9.07000e+02 9.52000e+02
714 8.30800e+02 9.52000e+02
715 8.30800e+02 9.26600e+02
716 9.07000e+02 9.26600e+02
717 9.83200e+02 9.13900e+02
718 1.02290e+03 9.13900e+02
719 1.06250e+03 9.13900e+02
720 1.10210e+03 9.13900e+02
721 1.14170e+03 9.13900e+02
722 1.18140e+03 9.13900e+02
723 1.22100e+03 9.13900e+02
724 1.26060e+03 9.13900e+02
725 1.30020e+03 9.13900e+02
726 1.33990e+03 9.13900e+02
727 1.37950e+03 9.13900e+02
728 1.41910e+03 9.13900e+02
729 1.45870e+03 9.13900e+02
730 1.49840e+03 9.13900e+02
731 1.53800e+03 9.13900e+02
732 1.57760e+03 9.13900e+02
733 1.61720e+03 9.13900e+02
734 1.65690e+03 9.13900e+02
735 1.69650e+03 9.13900e+02
736 1.73610e+03 9.13900e+02
737 1.77570e+03 9.13900e+02
738 1.81540e+03 9.13900e+02
739 1.85500e+03 9.13900e+02
740 1.89460e+03 9.13900e+02
741 1.93420e+03 9.13900e+02
742 1.97380e+03 9.13900e+02
743 2.01350e+03 9.13900e+02
744 2.05310e+03 9.13900e+02
745 2.09270e+03 9.13900e+02
746 2.13230e+03 9.13900e+02
747 2.17200e+03 9.13900e+02
748 2.21160e+03 9.13900e+02
749 2.25120e+03 9.13900e+02
750 2.29080e+03 9.13900e+02
751 2.33050e+03 9.13900e+02
752 2.37010e+03 9.13900e+02
753 2.40970e+03 9.13900e+02
754 2.44930e+03 9.13900e+02
755 2.48900e+03 9.13900e+02
756 2.52860e+03 9.13900e+02
757 2.56820e+03 9.13900e+02
758 2.60780e+03 9.13900e+02
759 2.64750e+03 9.13900e+02
760 8.68900e+02 8.88500e+02
761 9.83200e+02 8.63100e+02
762 1.02290e+03 8.63100e+02
763 1.06250e+03 8.63100e+02
764 1.10210e+03 8.63100e+02
765 1.14170e+03 8.63100e+02
766 1.18140e+03 8.63100e+02
767 1.22100e+03 8.63100e+02
768 1.26060e+03 8.63100e+02
769 1.30020e+03 8.63100e+02
770 1.33990e+03 8.63100e+02
771 1.37950e+03 8.63100e+02
772 1.41910e+03 8.63100e+02
773 1.45870e+03 8.63100e+02
774 1.49840e+03 8.63100e+02
775 1.53800e+03 8.63100e+02
776 1.57760e+03 8.63100e+02
777 1.61720e+03 8.63100e+02
778 1.65690e+03 8.63100e+02
779 1.69650e+03 8.63100e+02
780 1.73610e+03 8.63100e+02
781 1.77570e+03 8.63100e+02
782 1.81540e+03 8.63100e+02
783 1.85500e+03 8.63100e+02
784 1.89460e+03 8.63100e+02
785 1.93420e+03 8.63100e+02
786 1.97380e+03 8.63100e+02
787 2.01350e+03 8.63100e+02
788 2.05310e+03 8.63100e+02
789 2.09270e+03 8.63100e+02
790 2.13230e+03 8.63100e+02
791 2.17200e+03 8.63100e+02
792 2.21160e+03 8.63100e+02
793 2.25120e+03 8.63100e+02
794 2.29080e+03 8.63100e+02
795 2.33050e+03 8.63100e+02
796 2.37010e+03 8.63100e+02
797 2.40970e+03 8.63100e+02
798 2.44930e+03 8.63100e+02
799 2.48900e+03 8.63100e+02
800 2.52860e+03 8.63100e+02
801 2.56820e+03 8.63100e+02
802 2.60780e+03 8.63100e+02
803 2.64750e+03 8.63100e+02
804 1.68150e+03 8.37700e+02
805 1.24990e+03 8.37700e+02
806 8.68900e+02 8.37700e+02
807 9.57800e+02 8.25000e+02
808 9.83200e+02 8.25000e+02
809 1.03400e+03 8.25000e+02
810 1.11020e+03 8.25000e+02
811 1.14830e+03 8.25000e+02
812 1.22450e+03 8.25000e+02
813 1.30070e+03 8.25000e+02
814 1.37690e+03 8.25000e+02
815 1.41500e+03 8.25000e+02
816 1.49120e+03 8.25000e+02
817 1.52910e+03 8.25000e+02
818 1.60530e+03 8.25000e+02
819 1.64340e+03 8.25000e+02
820 1.71960e+03 8.25000e+02
821 1.75770e+03 8.25000e+02
822 1.83390e+03 8.25000e+02
823 6.91100e+02 2.38070e+03
824 7.41900e+02 2.38070e+03
825 7.92700e+02 2.38070e+03
826 7.92700e+02 2.43150e+03
827 6.91100e+02 2.43150e+03
828 8.30800e+02 2.43790e+03
829 9.07000e+02 2.43790e+03
830 9.07000e+02 2.46330e+03
831 8.30800e+02 2.46330e+03
832 7.92700e+02 2.48230e+03
833 7.41900e+02 2.48230e+03
834 6.91100e+02 2.48230e+03
835 8.30800e+02 2.48870e+03
836 9.07000e+02 2.48870e+03
837 9.83200e+02 2.48870e+03
838 1.02290e+03 2.48870e+03
839 1.06250e+03 2.48870e+03
840 1.10210e+03 2.48870e+03
841 1.14170e+03 2.48870e+03
842 1.18140e+03 2.48870e+03
843 1.22100e+03 2.48870e+03
844 1.26060e+03 2.48870e+03
845 1.30020e+03 2.48870e+03
846 1.33990e+03 2.48870e+03
847 1.37950e+03 2.48870e+03
848 1.41910e+03 2.48870e+03
849 1.45870e+03 2.48870e+03
850 1.49840e+03 2.48870e+03
851 1.53800e+03 2.48870e+03
852 1.57760e+03 2.48870e+03
853 1.61720e+03 2.48870e+03
854 1.65690e+03 2.48870e+03
855 1.69650e+03 2.48870e+03
856 1.73610e+03 2.48870e+03
857 1.77570e+03 2.48870e+03
858 1.81540e+03 2.48870e+03
859 1.85500e+03 2.48870e+03
860 1.89460e+03 2.48870e+03
861 1.93420e+03 2.48870e+03
862 1.97380e+03 2.48870e+03
863 2.01350e+03 2.48870e+03
864 2.05310e+03 2.48870e+03
865 2.09270e+03 2.48870e+03
866 2.13230e+03 2.48870e+03
867 2.17200e+03 2.48870e+03
868 2.21160e+03 2.48870e+03
869 2.25120e+03 2.48870e+03
870 2.29080e+03 2.48870e+03
871 2.33050e+03 2.48870e+03
872 2.37010e+03 2.48870e+03
873 2.40970e+03 2.48870e+03
874 2.44930e+03 2.48870e+03
875 2.48900e+03 2.48870e+03
876 2.52860e+03 2.48870e+03
877 2.56820e+03 2.48870e+03
878 2.60780e+03 2.48870e+03
879 2.64750e+03 2.48870e+03
880 9.07000e+02 2.51410e+03
881 8.30800e+02 2.51410e+03
882 8.30800e+02 2.53950e+03
883 9.07000e+02 2.53950e+03
884 9.83200e+02 2.53950e+03
885 1.02290e+03 2.53950e+03
886 1.06250e+03 2.53950e+03
887 1.10210e+03 2.53950e+03
888 1.14170e+03 2.53950e+03
889 1.18140e+03 2.53950e+03
890 1.22100e+03 2.53950e+03
891 1.26060e+03 2.53950e+03
892 1.30020e+03 2.53950e+03
893 1.33990e+03 2.53950e+03
894 1.37950e+03 2.53950e+03
895 1.41910e+03 2.53950e+03
896 1.45870e+03 2.53950e+03
897 1.49840e+03 2.53950e+03
898 1.53800e+03 2.53950e+03
899 1.57760e+03 2.53950e+03
900 1.61720e+03 2.53950e+03
901 1.65690e+03 2.53950e+03
902 1.69650e+03 2.53950e+03
903 1.73610e+03 2.53950e+03
904 1.77570e+03 2.53950e+03
905 1.81540e+03 2.53950e+03
906 1.85500e+03 2.53950e+03
907 1.89460e+03 2.53950e+03
908 1.93420e+03 2.53950e+03
909 1.97380e+03 2.53950e+03
910 2.01350e+03 2.53950e+03
911 2.05310e+03 2.53950e+03
912 2.09270e+03 2.53950e+03
913 2.13230e+03 2.53950e+03
914 2.17200e+03 2.53950e+03
915 2.21160e+03 2.53950e+03
916 2.25120e+03 2.53950e+03
917 2.29080e+03 2.53950e+03
918 2.33050e+03 2.53950e+03
919 2.37010e+03 2.53950e+03
920 2.40970e+03 2.53950e+03
921 2.44930e+03 2.53950e+03
922 2.48900e+03 2.53950e+03
923 2.52860e+03 2.53950e+03
924 2.56820e+03 2.53950e+03
925 2.60780e+03 2.53950e+03
926 2.64750e+03 2.53950e+03
927 9.07000e+02 2.56490e+03
928 8.30800e+02 2.56490e+03
929 8.30800e+02 2.59030e+03
930 9.07000e+02 2.59030e+03
931 1.03400e+03 2.59030e+03
932 1.05940e+03 2.59030e+03
933 8.56200e+02 2.62840e+03
934 8.30800e+02 2.62840e+03
935 8.30800e+02 2.66650e+03
936 9.07000e+02 2.66650e+03
937 8.30800e+02 2.69190e+03
938 9.07000e+02 2.69190e+03
939 9.83200e+02 2.69190e+03
940 1.02290e+03 2.69190e+03
941 1.06250e+03 2.69190e+03
942 1.10210e+03 2.69190e+03
943 1.14170e+03 2.69190e+03
944 1.18140e+03 2.69190e+03
945 1.22100e+03 2.69190e+03
946 1.26060e+03 2.69190e+03
947 1.30020e+03 2.69190e+03
948 1.33990e+03 2.69190e+03
949 1.37950e+03 2.69190e+03
950 1.41910e+03 2.69190e+03
951 1.45870e+03 2.69190e+03
952 1.49840e+03 2.69190e+03
953 1.53800e+03 2.69190e+03
954 1.57760e+03 2.69190e+03
955 1.61720e+03 2.69190e+03
956 1.65690e+03 2.69190e+03
957 1.69650e+03 2.69190e+03
958 1.73610e+03 2.69190e+03
959 1.77570e+03 2.69190e+03
960 1.81540e+03 2.69190e+03
961 1.85500e+03 2.69190e+03
962 1.89460e+03 2.69190e+03
963 1.93420e+03 2.69190e+03
964 1.97380e+03 2.69190e+03
965 2.01350e+03 2.69190e+03
966 2.05310e+03 2.69190e+03
967 2.09270e+03 2.69190e+03
968 2.13230e+03 2.69190e+03
969 2.17200e+03 2.69190e+03
970 2.21160e+03 2.69190e+03
971 2.25120e+03 2.69190e+03
972 2.29080e+03 2.69190e+03
973 2.33050e+03 2.69190e+03
974 2.37010e+03 2.69190e+03
975 2.40970e+03 2.69190e+03
976 2.44930e+03 2.69190e+03
977 2.48900e+03 2.69190e+03
978 2.52860e+03 2.69190e+03
979 2.56820e+03 2.69190e+03
980 2.60780e+03 2.69190e+03
981 2.64750e+03 2.69190e+03
982 9.07000e+02 2.71730e+03
983 8.30800e+02 2.71730e+03
984 8.30800e+02 2.74270e+03
985 9.07000e+02 2.74270e+03
986 9.83200e+02 2.74270e+03
987 1.02290e+03 2.74270e+03
988 1.06250e+03 2.74270e+03
989 1.10210e+03 2.74270e+03
990 1.14170e+03 2.74270e+03
991 1.18140e+03 2.74270e+03
992 1.22100e+03 2.74270e+03
993 1.26060e+03 2.74270e+03
994 1.30020e+03 2.74270e+03
995 1.33990e+03 2.74270e+03
996 1.37950e+03 2.74270e+03
997 1.41910e+03 2.74270e+03
998 1.45870e+03 2.74270e+03
999 1.49840e+03 2.74270e+03
1000 1.53800e+03 2.74270e+03
1001 1.57760e+03 2.74270e+03
1002 1.61720e+03 2.74270e+03
1003 1.65690e+03 2.74270e+03
1004 1.69650e+03 2.74270e+03
1005 1.73610e+03 2.74270e+03
1006 1.77570e+03 2.74270e+03
1007 1.81540e+03 2.74270e+03
1008 1.85500e+03 2.74270e+03
1009 1.89460e+03 2.74270e+03
1010 1.93420e+03 2.74270e+03
1011 1.97380e+03 2.74270e+03
1012 2.01350e+03 2.74270e+03
1013 2.05310e+03 2.74270e+03
1014 2.09270e+03 2.74270e+03
1015 2.13230e+03 2.74270e+03
1016 2.17200e+03 2.74270e+03
1017 2.21160e+03 2.74270e+03
1018 2.25120e+03 2.74270e+03
1019 2.29080e+03 2.74270e+03
1020 2.33050e+03 2.74270e+03
1021 2.37010e+03 2.74270e+03
1022 2.40970e+03 2.74270e+03
1023 2.44930e+03 2.74270e+03
1024 2.48900e+03 2.74270e+03
1025 2.52860e+03 2.74270e+03
1026 2.56820e+03 2.74270e+03
1027 2.60780e+03 2.74270e+03
1028 2.64750e+03 2.74270e+03
1029 9.07000e+02 2.76810e+03
1030 8.30800e+02 2.76810e+03
1031 8.30800e+02 2.79350e+03
1032 9.07000e+02 2.79350e+03
1033 1.03400e+03 2.79350e+03
1034 1.05940e+03 2.79350e+03
1035 9.07000e+02 2.81890e+03
1036 8.30800e+02 2.81890e+03
1037 8.30800e+02 2.84430e+03
1038 9.07000e+02 2.84430e+03
1039 9.07000e+02 2.88240e+03
1040 8.56200e+02 2.88240e+03
1041 8.30800e+02 2.88240e+03
1042 9.83200e+02 2.89510e+03
1043 1.02290e+03 2.89510e+03
1044 1.06250e+03 2.89510e+03
1045 1.10210e+03 2.89510e+03
1046 1.14170e+03 2.89510e+03
1047 1.18140e+03 2.89510e+03
1048 1.22100e+03 2.89510e+03
1049 1.26060e+03 2.89510e+03
1050 1.30020e+03 2.89510e+03
1051 1.33990e+03 2.89510e+03
1052 1.37950e+03 2.89510e+03
1053 1.41910e+03 2.89510e+03
1054 1.45870e+03 2.89510e+03
1055 1.49840e+03 2.89510e+03
1056 1.53800e+03 2.89510e+03
1057 1.57760e+03 2.89510e+03
1058 1.61720e+03 2.89510e+03
1059 1.65690e+03 2.89510e+03
1060 1.69650e+03 2.89510e+03
1061 1.73610e+03 2.89510e+03
1062 1.77570e+03 2.89510e+03
1063 1.81540e+03 2.89510e+03
1064 1.85500e+03 2.89510e+03
1065 1.89460e+03 2.89510e+03
1066 1.93420e+03 2.89510e+03
1067 1.97380e+03 2.89510e+03
1068 2.01350e+03 2.89510e+03
1069 2.05310e+03 2.89510e+03
1070 2.09270e+03 2.89510e+03
1071 2.13230e+03 2.89510e+03
1072 2.17200e+03 2.89510e+03
1073 2.21160e+03 2.89510e+03
1074 2.25120e+03 2.89510e+03
1075 2.29080e+03 2.89510e+03
1076 2.33050e+03 2.89510e+03
1077 2.37010e+03 2.89510e+03
1078 2.40970e+03 2.89510e+03
1079 2.44930e+03 2.89510e+03
1080 2.48900e+03 2.89510e+03
1081 2.52860e+03 2.89510e+03
1082 2.56820e+03 2.89510e+03
1083 2.60780e+03 2.89510e+03
1084 2.64750e+03 2.89510e+03
1085 8.43500e+02 2.92050e+03
1086 8.43500e+02 2.94590e+03
1087 9.83200e+02 2.94590e+03
1088 1.02290e+03 2.94590e+03
1089 1.06250e+03 2.94590e+03
1090 1.10210e+03 2.94590e+03
1091 1.14170e+03 2.94590e+03
1092 1.18140e+03 2.94590e+03
1093 1.22100e+03 2.94590e+03
1094 1.26060e+03 2.94590e+03
1095 1.30020e+03 2.94590e+03
1096 1.33990e+03 2.94590e+03
1097 1.37950e+03 2.94590e+03
1098 1.41910e+03 2.94590e+03
1099 1.45870e+03 2.94590e+03
1100 1.49840e+03 2.94590e+03
1101 1.53800e+03 2.94590e+03
1102 1.57760e+03 2.94590e+03
1103 1.61720e+03 2.94590e+03
1104 1.65690e+03 2.94590e+03
1105 1.69650e+03 2.94590e+03
1106 1.73610e+03 2.94590e+03
1107 1.77570e+03 2.94590e+03
1108 1.81540e+03 2.94590e+03
1109 1.85500e+03 2.94590e+03
1110 1.89460e+03 2.94590e+03
1111 1.93420e+03 2.94590e+03
1112 1.97380e+03 2.94590e+03
1113 2.01350e+03 2.94590e+03
1114 2.05310e+03 2.94590e+03
1115 2.09270e+03 2.94590e+03
1116 2.13230e+03 2.94590e+03
1117 2.17200e+03 2.94590e+03
1118 2.21160e+03 2.94590e+03
1119 2.25120e+03 2.94590e+03
1120 2.29080e+03 2.94590e+03
1121 2.33050e+03 2.94590e+03
1122 2.37010e+03 2.94590e+03
1123 2.40970e+03 2.94590e+03
1124 2.44930e+03 2.94590e+03
1125 2.48900e+03 2.94590e+03
1126 2.52860e+03 2.94590e+03
1127 2.56820e+03 2.94590e+03
1128 2.60780e+03 2.94590e+03
1129 2.64750e+03 2.94590e+03
1130 9.07000e+02 2.95860e+03
1131 8.43500e+02 2.97130e+03
1132 9.07000e+02 2.98400e+03
1133 9.32400e+02 2.98400e+03
1134 8.43500e+02 2.99670e+03
1135 1.03400e+03 2.99670e+03
1136 1.05940e+03 2.99670e+03
1137 9.32400e+02 3.02210e+03
1138 9.07000e+02 3.02210e+03
1139 8.43500e+02 3.02210e+03
1140 8.43500e+02 3.04750e+03
1141 8.43500e+02 3.07290e+03
1142 8.94300e+02 3.07290e+03
1143 9.19700e+02 3.07290e+03
1144 8.43500e+02 3.09830e+03
1145 9.83200e+02 3.09830e+03
1146 1.02290e+03 3.09830e+03
1147 1.06250e+03 3.09830e+03
1148 1.10210e+03 3.09830e+03
1149 1.14170e+03 3.09830e+03
1150 1.18140e+03 3.09830e+03
1151 1.22100e+03 3.09830e+03
1152 1.26060e+03 3.09830e+03
1153 1.30020e+03 3.09830e+03
1154 1.33990e+03 3.09830e+03
1155 1.37950e+03 3.09830e+03
1156 1.41910e+03 3.09830e+03
1157 1.45870e+03 3.09830e+03
1158 1.49840e+03 3.09830e+03
1159 1.53800e+03 3.09830e+03
1160 1.57760e+03 3.09830e+03
1161 1.61720e+03 3.09830e+03
1162 1.65690e+03 3.09830e+03
1163 1.69650e+03 3.09830e+03
1164 1.73610e+03 3.09830e+03
1165 1.77570e+03 3.09830e+03
1166 1.81540e+03 3.09830e+03
1167 1.85500e+03 3.09830e+03
1168 1.89460e+03 3.09830e+03
1169 1.93420e+03 3.09830e+03
1170 1.97380e+03 3.09830e+03
1171 2.01350e+03 3.09830e+03
1172 2.05310e+03 3.09830e+03
1173 2.09270e+03 3.09830e+03
1174 2.13230e+03 3.09830e+03
1175 2.17200e+03 3.09830e+03
1176 2.21160e+03 3.09830e+03
1177 2.25120e+03 3.09830e+03
1178 2.29080e+03 3.09830e+03
1179 2.33050e+03 3.09830e+03
1180 2.37010e+03 3.09830e+03
1181 2.40970e+03 3.09830e+03
1182 2.44930e+03 3.09830e+03
1183 2.48900e+03 3.09830e+03
1184 2.52860e+03 3.09830e+03
1185 2.56820e+03 3.09830e+03
1186 2.60780e+03 3.09830e+03
1187 2.64750e+03 3.09830e+03
1188 7.92700e+02 3.14270e+03
1189 7.41900e+02 3.14270e+03
1190 6.91100e+02 3.14270e+03
1191 8.94300e+02 3.14910e+03
1192 9.19700e+02 3.14910e+03
1193 9.83200e+02 3.14910e+03
1194 1.02290e+03 3.14910e+03
1195 1.06250e+03 3.14910e+03
1196 1.10210e+03 3.14910e+03
1197 1.14170e+03 3.14910e+03
1198 1.18140e+03 3.14910e+03
1199 1.22100e+03 3.14910e+03
1200 1.26060e+03 3.14910e+03
1201 1.30020e+03 3.14910e+03
1202 1.33990e+03 3.14910e+03
1203 1.37950e+03 3.14910e+03
1204 1.41910e+03 3.14910e+03
1205 1.45870e+03 3.14910e+03
1206 1.49840e+03 3.14910e+03
1207 1.53800e+03 3.14910e+03
1208 1.57760e+03 3.14910e+03
1209 1.61720e+03 3.14910e+03
1210 1.65690e+03 3.14910e+03
1211 1.69650e+03 3.14910e+03
1212 1.73610e+03 3.14910e+03
1213 1.77570e+03 3.14910e+03
1214 1.81540e+03 3.14910e+03
1215 1.85500e+03 3.14910e+03
1216 1.89460e+03 3.14910e+03
1217 1.93420e+03 3.14910e+03
1218 1.97380e+03 3.14910e+03
1219 2.01350e+03 3.14910e+03
1220 2.05310e+03 3.14910e+03
1221 2.09270e+03 3.14910e+03
1222 2.13230e+03 3.14910e+03
1223 2.17200e+03 3.14910e+03
1224 2.21160e+03 3.14910e+03
1225 2.25120e+03 3.14910e+03
1226 2.29080e+03 3.14910e+03
1227 2.33050e+03 3.14910e+03
1228 2.37010e+03 3.14910e+03
1229 2.40970e+03 3.14910e+03
1230 2.44930e+03 3.14910e+03
1231 2.48900e+03 3.14910e+03
1232 2.52860e+03 3.14910e+03
1233 2.56820e+03 3.14910e+03
1234 2.60780e+03 3.14910e+03
1235 2.64750e+03 3.14910e+03
1236 1.44040e+03 3.18720e+03
1237 1.40230e+03 3.18720e+03
1238 1.35150e+03 3.18720e+03
1239 1.31340e+03 3.18720e+03
1240 9.19700e+02 3.18720e+03
1241 8.94300e+02 3.18720e+03
1242 7.92700e+02 3.19350e+03
1243 6.91100e+02 3.19350e+03
1244 1.50390e+03 3.19990e+03
1245 1.57990e+03 3.19990e+03
1246 1.14830e+03 3.22530e+03
1247 1.12290e+03 3.22530e+03
1248 1.09750e+03 3.22530e+03
1249 1.07210e+03 3.22530e+03
1250 1.04670e+03 3.22530e+03
1251 1.02130e+03 3.22530e+03
1252 9.95900e+02 3.22530e+03
1253 9.70500e+02 3.22530e+03
1254 7.92700e+02 3.24430e+03
1255 7.41900e+02 3.24430e+03
1256 6.91100e+02 3.24430e+03
1257 1.07210e+03 3.25070e+03
1258 1.09750e+03 3.25070e+03
1259 1.12290e+03 3.25070e+03
1260 1.14830e+03 3.25070e+03
1261 1.17370e+03 3.25070e+03
1262 1.19910e+03 3.25070e+03
1263 1.22450e+03 3.25070e+03
1264 1.24990e+03 3.25070e+03
1265 1.27530e+03 3.25070e+03
1266 1.50390e+03 3.25070e+03
1267 1.52910e+03 3.25070e+03
1268 1.55450e+03 3.25070e+03
1269 1.57990e+03 3.25070e+03
1270 1.60530e+03 3.25070e+03
1271 1.63070e+03 3.25070e+03
1272 1.65610e+03 3.25070e+03
1273 1.68150e+03 3.25070e+03
1274 1.71960e+03 3.25070e+03
1275 1.74500e+03 3.25070e+03
1276 1.77040e+03 3.25070e+03
1277 1.79580e+03 3.25070e+03
1278 1.82120e+03 3.25070e+03
1279 1.84660e+03 3.25070e+03
1280 1.87200e+03 3.25070e+03
1281 1.89740e+03 3.25070e+03
1282 1.92280e+03 3.25070e+03
1283 1.96090e+03 3.25070e+03
1284 1.98630e+03 3.25070e+03
1285 2.01170e+03 3.25070e+03
1286 2.03710e+03 3.25070e+03
1287 2.06250e+03 3.25070e+03
1288 2.08790e+03 3.25070e+03
1289 2.11330e+03 3.25070e+03
1290 2.13870e+03 3.25070e+03
1291 2.16410e+03 3.25070e+03
1292 2.22760e+03 3.25070e+03
1293 2.25300e+03 3.25070e+03
1294 2.27840e+03 3.25070e+03
1295 2.30380e+03 3.25070e+03
1296 2.32920e+03 3.25070e+03
1297 2.35460e+03 3.25070e+03
1298 2.38000e+03 3.25070e+03
1299 2.40540e+03 3.25070e+03
1300 2.43080e+03 3.25070e+03
1301 2.46890e+03 3.25070e+03
1302 2.49430e+03 3.25070e+03
1303 2.51970e+03 3.25070e+03
1304 2.54510e+03 3.25070e+03
1305 2.57050e+03 3.25070e+03
1306 2.59590e+03 3.25070e+03
1307 2.62130e+03 3.25070e+03
1308 2.64670e+03 3.25070e+03
1309 2.67210e+03 3.25070e+03
1310 1.70050e+03 3.25700e+03
1311 9.45100e+02 3.26340e+03
1312 1.31340e+03 3.26340e+03
1313 1.35150e+03 3.26340e+03
1314 1.40230e+03 3.26340e+03
1315 1.44040e+03 3.26340e+03
1316 2.69750e+03 3.26340e+03
1317 2.43080e+03 8.37700e+02
1318 2.97690e+03 8.63100e+02
1319 3.00230e+03 8.63100e+02
1320 3.02770e+03 8.63100e+02
1321 3.05310e+03 8.63100e+02
1322 3.07850e+03 8.63100e+02
1323 3.10390e+03 8.63100e+02
1324 3.12930e+03 8.63100e+02
1325 3.15470e+03 8.63100e+02
1326 3.18010e+03 8.63100e+02
1327 3.20550e+03 8.63100e+02
1328 3.23090e+03 8.63100e+02
1329 3.25630e+03 8.63100e+02
1330 3.28170e+03 8.63100e+02
1331 3.30710e+03 8.63100e+02
1332 3.33250e+03 8.63100e+02
1333 3.35790e+03 8.63100e+02
1334 3.38330e+03 8.63100e+02
1335 3.40870e+03 8.63100e+02
1336 3.43410e+03 8.63100e+02
1337 3.45950e+03 8.63100e+02
1338 3.48490e+03 8.63100e+02
1339 3.51030e+03 8.63100e+02
1340 3.53570e+03 8.63100e+02
1341 3.56110e+03 8.63100e+02
1342 3.58650e+03 8.63100e+02
1343 3.61190e+03 8.63100e+02
1344 3.63730e+03 8.63100e+02
1345 3.66270e+03 8.63100e+02
1346 3.68810e+03 8.63100e+02
1347 3.71350e+03 8.63100e+02
1348 3.71350e+03 9.13900e+02
1349 3.68810e+03 9.13900e+02
1350 3.66270e+03 9.13900e+02
1351 3.63730e+03 9.13900e+02
1352 3.61190e+03 9.13900e+02
1353 3.58650e+03 9.13900e+02
1354 3.56110e+03 9.13900e+02
1355 3.53570e+03 9.13900e+02
1356 3.51030e+03 9.13900e+02
1357 3.48490e+03 9.13900e+02
1358 3.45950e+03 9.13900e+02
1359 3.43410e+03 9.13900e+02
1360 3.40870e+03 9.13900e+02
1361 3.38330e+03 9.13900e+02
1362 3.35790e+03 9.13900e+02
1363 3.33250e+03 9.13900e+02
1364 3.30710e+03 9.13900e+02
1365 3.28170e+03 9.13900e+02
1366 3.25630e+03 9.13900e+02
1367 3.23090e+03 9.13900e+02
1368 3.20550e+03 9.13900e+02
1369 3.18010e+03 9.13900e+02
1370 3.15470e+03 9.13900e+02
1371 3.12930e+03 9.13900e+02
1372 3.10390e+03 9.13900e+02
1373 3.07850e+03 9.13900e+02
1374 3.05310e+03 9.13900e+02
1375 3.02770e+03 9.13900e+02
1376 3.00230e+03 9.13900e+02
1377 2.97690e+03 9.13900e+02
1378 2.97690e+03 1.06630e+03
1379 3.00230e+03 1.06630e+03
1380 3.02770e+03 1.06630e+03
1381 3.05310e+03 1.06630e+03
1382 3.07850e+03 1.06630e+03
1383 3.10390e+03 1.06630e+03
1384 3.12930e+03 1.06630e+03
1385 3.15470e+03 1.06630e+03
1386 3.18010e+03 1.06630e+03
1387 3.20550e+03 1.06630e+03
1388 3.23090e+03 1.06630e+03
1389 3.25630e+03 1.06630e+03
1390 3.28170e+03 1.06630e+03
1391 3.30710e+03 1.06630e+03
1392 3.33250e+03 1.06630e+03
1393 3.35790e+03 1.06630e+03
1394 3.38330e+03 1.06630e+03
1395 3.40870e+03 1.06630e+03
1396 3.43410e+03 1.06630e+03
1397 3.45950e+03 1.06630e+03
1398 3.48490e+03 1.06630e+03
1399 3.51030e+03 1.06630e+03
1400 3.53570e+03 1.06630e+03
1401 3.56110e+03 1.06630e+03
1402 3.58650e+03 1.06630e+03
1403 3.61190e+03 1.06630e+03
1404 3.63730e+03 1.06630e+03
1405 3.66270e+03 1.06630e+03
1406 3.68810e+03 1.06630e+03
1407 3.71350e+03 1.06630e+03
1408 3.71350e+03 1.11710e+03
1409 3.68810e+03 1.11710e+03
1410 3.66270e+03 1.11710e+03
1411 3.63730e+03 1.11710e+03
1412 3.61190e+03 1.11710e+03
1413 3.58650e+03 1.11710e+03
1414 3.56110e+03 1.11710e+03
1415 3.53570e+03 1.11710e+03
1416 3.51030e+03 1.11710e+03
1417 3.48490e+03 1.11710e+03
1418 3.45950e+03 1.11710e+03
1419 3.43410e+03 1.11710e+03
1420 3.40870e+03 1.11710e+03
1421 3.38330e+03 1.11710e+03
1422 3.35790e+03 1.11710e+03
1423 3.33250e+03 1.11710e+03
1424 3.30710e+03 1.11710e+03
1425 3.28170e+03 1.11710e+03
1426 3.25630e+03 1.11710e+03
1427 3.23090e+03 1.11710e+03
1428 3.20550e+03 1.11710e+03
1429 3.18010e+03 1.11710e+03
1430 3.15470e+03 1.11710e+03
1431 3.12930e+03 1.11710e+03
1432 3.10390e+03 1.11710e+03
1433 3.07850e+03 1.11710e+03
1434 3.05310e+03 1.11710e+03
1435 3.02770e+03 1.11710e+03
1436 3.00230e+03 1.11710e+03
1437 2.97690e+03 1.11710e+03
1438 2.97690e+03 1.26950e+03
1439 3.00230e+03 1.26950e+03
1440 3.02770e+03 1.26950e+03
1441 3.05310e+03 1.26950e+03
1442 3.07850e+03 1.26950e+03
1443 3.10390e+03 1.26950e+03
1444 3.12930e+03 1.26950e+03
1445 3.15470e+03 1.26950e+03
1446 3.18010e+03 1.26950e+03
1447 3.20550e+03 1.26950e+03
1448 3.23090e+03 1.26950e+03
1449 3.25630e+03 1.26950e+03
1450 3.28170e+03 1.26950e+03
1451 3.30710e+03 1.26950e+03
1452 3.33250e+03 1.26950e+03
1453 3.35790e+03 1.26950e+03
1454 3.38330e+03 1.26950e+03
1455 3.40870e+03 1.26950e+03
1456 3.43410e+03 1.26950e+03
1457 3.45950e+03 1.26950e+03
1458 3.48490e+03 1.26950e+03
1459 3.51030e+03 1.26950e+03
1460 3.53570e+03 1.26950e+03
1461 3.56110e+03 1.26950e+03
1462 3.58650e+03 1.26950e+03
1463 3.61190e+03 1.26950e+03
1464 3.63730e+03 1.26950e+03
1465 3.66270e+03 1.26950e+03
1466 3.68810e+03 1.26950e+03
1467 3.71350e+03 1.26950e+03
1468 3.71350e+03 1.32030e+03
1469 3.68810e+03 1.32030e+03
1470 3.66270e+03 1.32030e+03
1471 3.63730e+03 1.32030e+03
1472 3.61190e+03 1.32030e+03
1473 3.58650e+03 1.32030e+03
1474 3.56110e+03 1.32030e+03
1475 3.53570e+03 1.32030e+03
1476 3.51030e+03 1.32030e+03
1477 3.48490e+03 1.32030e+03
1478 3.45950e+03 1.32030e+03
1479 3.43410e+03 1.32030e+03
1480 3.40870e+03 1.32030e+03
1481 3.38330e+03 1.32030e+03
1482 3.35790e+03 1.32030e+03
1483 3.33250e+03 1.32030e+03
1484 3.30710e+03 1.32030e+03
1485 3.28170e+03 1.32030e+03
1486 3.25630e+03 1.32030e+03
1487 3.23090e+03 1.32030e+03
1488 3.20550e+03 1.32030e+03
1489 3.18010e+03 1.32030e+03
1490 3.15470e+03 1.32030e+03
1491 3.12930e+03 1.32030e+03
1492 3.10390e+03 1.32030e+03
1493 3.07850e+03 1.32030e+03
1494 3.05310e+03 1.32030e+03
1495 3.02770e+03 1.32030e+03
1496 3.00230e+03 1.32030e+03
1497 2.97690e+03 1.32030e+03
1498 2.97690e+03 1.47270e+03
1499 3.00230e+03 1.47270e+03
1500 3.02770e+03 1.47270e+03
1501 3.05310e+03 1.47270e+03
1502 3.07850e+03 1.47270e+03
1503 3.10390e+03 1.47270e+03
1504 3.12930e+03 1.47270e+03
1505 3.15470e+03 1.47270e+03
1506 3.18010e+03 1.47270e+03
1507 3.20550e+03 1.47270e+03
1508 3.23090e+03 1.47270e+03
1509 3.25630e+03 1.47270e+03
1510 3.28170e+03 1.47270e+03
1511 3.30710e+03 1.47270e+03
1512 3.33250e+03 1.47270e+03
1513 3.35790e+03 1.47270e+03
1514 3.38330e+03 1.47270e+03
1515 3.40870e+03 1.47270e+03
1516 3.43410e+03 1.47270e+03
1517 3.45950e+03 1.47270e+03
1518 3.48490e+03 1.47270e+03
1519 3.51030e+03 1.47270e+03
1520 3.53570e+03 1.47270e+03
1521 3.56110e+03 1.47270e+03
1522 3.58650e+03 1.47270e+03
1523 3.61190e+03 1.47270e+03
1524 3.63730e+03 1.47270e+03
1525 3.66270e+03 1.47270e+03
1526 3.68810e+03 1.47270e+03
1527 3.71350e+03 1.47270e+03
1528 3.71350e+03 1.52350e+03
1529 3.68810e+03 1.52350e+03
1530 3.66270e+03 1.52350e+03
1531 3.63730e+03 1.52350e+03
1532 3.61190e+03 1.52350e+03
1533 3.58650e+03 1.52350e+03
1534 3.56110e+03 1.52350e+03
1535 3.53570e+03 1.52350e+03
1536 3.51030e+03 1.52350e+03
1537 3.48490e+03 1.52350e+03
1538 3.45950e+03 1.52350e+03
1539 3.43410e+03 1.52350e+03
1540 3.40870e+03 1.52350e+03
1541 3.38330e+03 1.52350e+03
1542 3.35790e+03 1.52350e+03
1543 3.33250e+03 1.52350e+03
1544 3.30710e+03 1.52350e+03
1545 3.28170e+03 1.52350e+03
1546 3.25630e+03 1.52350e+03
1547 3.23090e+03 1.52350e+03
1548 3.20550e+03 1.52350e+03
1549 3.18010e+03 1.52350e+03
1550 3.15470e+03 1.52350e+03
1551 3.12930e+03 1.52350e+03
1552 3.10390e+03 1.52350e+03
1553 3.07850e+03 1.52350e+03
1554 3.05310e+03 1.52350e+03
1555 3.02770e+03 1.52350e+03
1556 3.00230e+03 1.52350e+03
1557 2.97690e+03 1.52350e+03
1558 2.97690e+03 1.67590e+03
1559 3.00230e+03 1.67590e+03
1560 3.02770e+03 1.67590e+03
1561 3.05310e+03 1.67590e+03
1562 3.07850e+03 1.67590e+03
1563 3.10390e+03 1.67590e+03
1564 3.12930e+03 1.67590e+03
1565 3.15470e+03 1.67590e+03
1566 3.18010e+03 1.67590e+03
1567 3.20550e+03 1.67590e+03
1568 3.23090e+03 1.67590e+03
1569 3.25630e+03 1.67590e+03
1570 3.28170e+03 1.67590e+03
1571 3.30710e+03 1.67590e+03
1572 3.33250e+03 1.67590e+03
1573 3.35790e+03 1.67590e+03
1574 3.38330e+03 1.67590e+03
1575 3.40870e+03 1.67590e+03
1576 3.43410e+03 1.67590e+03
1577 3.45950e+03 1.67590e+03
1578 3.48490e+03 1.67590e+03
1579 3.51030e+03 1.67590e+03
1580 3.53570e+03 1.67590e+03
1581 3.56110e+03 1.67590e+03
1582 3.58650e+03 1.67590e+03
1583 3.61190e+03 1.67590e+03
1584 3.63730e+03 1.67590e+03
1585 3.66270e+03 1.67590e+03
1586 3.68810e+03 1.67590e+03
1587 3.71350e+03 1.67590e+03
1588 3.71350e+03 1.72670e+03
1589 3.68810e+03 1.72670e+03
1590 3.66270e+03 1.72670e+03
1591 3.63730e+03 1.72670e+03
1592 3.61190e+03 1.72670e+03
1593 3.58650e+03 1.72670e+03
1594 3.56110e+03 1.72670e+03
1595 3.53570e+03 1.72670e+03
1596 3.51030e+03 1.72670e+03
1597 3.48490e+03 1.72670e+03
1598 3.45950e+03 1.72670e+03
1599 3.43410e+03 1.72670e+03
1600 3.40870e+03 1.72670e+03
1601 3.38330e+03 1.72670e+03
1602 3.35790e+03 1.72670e+03
1603 3.33250e+03 1.72670e+03
1604 3.30710e+03 1.72670e+03
1605 3.28170e+03 1.72670e+03
1606 3.25630e+03 1.72670e+03
1607 3.23090e+03 1.72670e+03
1608 3.20550e+03 1.72670e+03
1609 3.18010e+03 1.72670e+03
1610 3.15470e+03 1.72670e+03
1611 3.12930e+03 1.72670e+03
1612 3.10390e+03 1.72670e+03
1613 3.07850e+03 1.72670e+03
1614 3.05310e+03 1.72670e+03
1615 3.02770e+03 1.72670e+03
1616 3.00230e+03 1.72670e+03
1617 2.97690e+03 1.72670e+03
1618 2.97690e+03 1.87910e+03
1619 3.00230e+03 1.87910e+03
1620 3.02770e+03 1.87910e+03
1621 3.05310e+03 1.87910e+03
1622 3.07850e+03 1.87910e+03
1623 3.10390e+03 1.87910e+03
1624 3.12930e+03 1.87910e+03
1625 3.15470e+03 1.87910e+03
1626 3.18010e+03 1.87910e+03
1627 3.20550e+03 1.87910e+03
1628 3.23090e+03 1.87910e+03
1629 3.25630e+03 1.87910e+03
1630 3.28170e+03 1.87910e+03
1631 3.30710e+03 1.87910e+03
1632 3.33250e+03 1.87910e+03
1633 3.35790e+03 1.87910e+03
1634 3.38330e+03 1.87910e+03
1635 3.40870e+03 1.87910e+03
1636 3.43410e+03 1.87910e+03
1637 3.45950e+03 1.87910e+03
1638 3.48490e+03 1.87910e+03
1639 3.51030e+03 1.87910e+03
1640 3.53570e+03 1.87910e+03
1641 3.56110e+03 1.87910e+03
1642 3.58650e+03 1.87910e+03
1643 3.61190e+03 1.87910e+03
1644 3.63730e+03 1.87910e+03
1645 3.66270e+03 1.87910e+03
1646 3.68810e+03 1.87910e+03
1647 3.71350e+03 1.87910e+03
1648 3.71350e+03 1.92990e+03
1649 3.68810e+03 1.92990e+03
1650 3.66270e+03 1.92990e+03
1651 3.63730e+03 1.92990e+03
1652 3.61190e+03 1.92990e+03
1653 3.58650e+03 1.92990e+03
1654 3.56110e+03 1.92990e+03
1655 3.53570e+03 1.92990e+03
1656 3.51030e+03 1.92990e+03
1657 3.48490e+03 1.92990e+03
1658 3.45950e+03 1.92990e+03
1659 3.43410e+03 1.92990e+03
1660 3.40870e+03 1.92990e+03
1661 3.38330e+03 1.92990e+03
1662 3.35790e+03 1.92990e+03
1663 3.33250e+03 1.92990e+03
1664 3.30710e+03 1.92990e+03
1665 3.28170e+03 1.92990e+03
1666 3.25630e+03 1.92990e+03
1667 3.23090e+03 1.92990e+03
1668 3.20550e+03 1.92990e+03
1669 3.18010e+03 1.92990e+03
1670 3.15470e+03 1.92990e+03
1671 3.12930e+03 1.92990e+03
1672 3.10390e+03 1.92990e+03
1673 3.07850e+03 1.92990e+03
1674 3.05310e+03 1.92990e+03
1675 3.02770e+03 1.92990e+03
1676 3.00230e+03 1.92990e+03
1677 2.97690e+03 1.92990e+03
1678 2.97690e+03 2.08230e+03
1679 3.00230e+03 2.08230e+03
1680 3.02770e+03 2.08230e+03
1681 3.05310e+03 2.08230e+03
1682 3.07850e+03 2.08230e+03
1683 3.10390e+03 2.08230e+03
1684 3.12930e+03 2.08230e+03
1685 3.15470e+03 2.08230e+03
1686 3.18010e+03 2.08230e+03
1687 3.20550e+03 2.08230e+03
1688 3.23090e+03 2.08230e+03
1689 3.25630e+03 2.08230e+03
1690 3.28170e+03 2.08230e+03
1691 3.30710e+03 2.08230e+03
1692 3.33250e+03 2.08230e+03
1693 3.35790e+03 2.08230e+03
1694 3.38330e+03 2.08230e+03
1695 3.40870e+03 2.08230e+03
1696 3.43410e+03 2.08230e+03
1697 3.45950e+03 2.08230e+03
1698 3.48490e+03 2.08230e+03
1699 3.51030e+03 2.08230e+03
1700 3.53570e+03 2.08230e+03
1701 3.56110e+03 2.08230e+03
1702 3.58650e+03 2.08230e+03
1703 3.61190e+03 2.08230e+03
1704 3.63730e+03 2.08230e+03
1705 3.66270e+03 2.08230e+03
1706 3.68810e+03 2.08230e+03
1707 3.71350e+03 2.08230e+03
1708 3.71350e+03 2.13310e+03
1709 3.68810e+03 2.13310e+03
1710 3.66270e+03 2.13310e+03
1711 3.63730e+03 2.13310e+03
1712 3.61190e+03 2.13310e+03
1713 3.58650e+03 2.13310e+03
1714 3.56110e+03 2.13310e+03
1715 3.53570e+03 2.13310e+03
1716 3.51030e+03 2.13310e+03
1717 3.48490e+03 2.13310e+03
1718 3.45950e+03 2.13310e+03
1719 3.43410e+03 2.13310e+03
1720 3.40870e+03 2.13310e+03
1721 3.38330e+03 2.13310e+03
1722 3.35790e+03 2.13310e+03
1723 3.33250e+03 2.13310e+03
1724 3.30710e+03 2.13310e+03
1725 3.28170e+03 2.13310e+03
1726 3.25630e+03 2.13310e+03
1727 3.23090e+03 2.13310e+03
1728 3.20550e+03 2.13310e+03
1729 3.18010e+03 2.13310e+03
1730 3.15470e+03 2.13310e+03
1731 3.12930e+03 2.13310e+03
1732 3.10390e+03 2.13310e+03
1733 3.07850e+03 2.13310e+03
1734 3.05310e+03 2.13310e+03
1735 3.02770e+03 2.13310e+03
1736 3.00230e+03 2.13310e+03
1737 2.97690e+03 2.13310e+03
1738 2.97690e+03 2.28550e+03
1739 3.00230e+03 2.28550e+03
1740 3.02770e+03 2.28550e+03
1741 3.05310e+03 2.28550e+03
1742 3.07850e+03 2.28550e+03
1743 3.10390e+03 2.28550e+03
1744 3.12930e+03 2.28550e+03
1745 3.15470e+03 2.28550e+03
1746 3.18010e+03 2.28550e+03
1747 3.20550e+03 2.28550e+03
1748 3.23090e+03 2.28550e+03
1749 3.25630e+03 2.28550e+03
1750 3.28170e+03 2.28550e+03
1751 3.30710e+03 2.28550e+03
1752 3.33250e+03 2.28550e+03
1753 3.35790e+03 2.28550e+03
1754 3.38330e+03 2.28550e+03
1755 3.40870e+03 2.28550e+03
1756 3.43410e+03 2.28550e+03
1757 3.45950e+03 2.28550e+03
1758 3.48490e+03 2.28550e+03
1759 3.51030e+03 2.28550e+03
1760 3.53570e+03 2.28550e+03
1761 3.56110e+03 2.28550e+03
1762 3.58650e+03 2.28550e+03
1763 3.61190e+03 2.28550e+03
1764 3.63730e+03 2.28550e+03
1765 3.66270e+03 2.28550e+03
1766 3.68810e+03 2.28550e+03
1767 3.71350e+03 2.28550e+03
1768 3.71350e+03 2.33630e+03
1769 3.68810e+03 2.33630e+03
1770 3.66270e+03 2.33630e+03
1771 3.63730e+03 2.33630e+03
1772 3.61190e+03 2.33630e+03
1773 3.58650e+03 2.33630e+03
1774 3.56110e+03 2.33630e+03
1775 3.53570e+03 2.33630e+03
1776 3.51030e+03 2.33630e+03
1777 3.48490e+03 2.33630e+03
1778 3.45950e+03 2.33630e+03
1779 3.43410e+03 2.33630e+03
1780 3.40870e+03 2.33630e+03
1781 3.38330e+03 2.33630e+03
1782 3.35790e+03 2.33630e+03
1783 3.33250e+03 2.33630e+03
1784 3.30710e+03 2.33630e+03
1785 3.28170e+03 2.33630e+03
1786 3.25630e+03 2.33630e+03
1787 3.23090e+03 2.33630e+03
1788 3.20550e+03 2.33630e+03
1789 3.18010e+03 2.33630e+03
1790 3.15470e+03 2.33630e+03
1791 3.12930e+03 2.33630e+03
1792 3.10390e+03 2.33630e+03
1793 3.07850e+03 2.33630e+03
1794 3.05310e+03 2.33630e+03
1795 3.02770e+03 2.33630e+03
1796 3.00230e+03 2.33630e+03
1797 2.97690e+03 2.33630e+03
1798 2.97690e+03 2.48870e+03
1799 3.00230e+03 2.48870e+03
1800 3.02770e+03 2.48870e+03
1801 3.05310e+03 2.48870e+03
1802 3.07850e+03 2.48870e+03
1803 3.10390e+03 2.48870e+03
1804 3.12930e+03 2.48870e+03
1805 3.15470e+03 2.48870e+03
1806 3.18010e+03 2.48870e+03
1807 3.20550e+03 2.48870e+03
1808 3.23090e+03 2.48870e+03
1809 3.25630e+03 2.48870e+03
1810 3.28170e+03 2.48870e+03
1811 3.30710e+03 2.48870e+03
1812 3.33250e+03 2.48870e+03
1813 3.35790e+03 2.48870e+03
1814 3.38330e+03 2.48870e+03
1815 3.40870e+03 2.48870e+03
1816 3.43410e+03 2.48870e+03
1817 3.45950e+03 2.48870e+03
1818 3.48490e+03 2.48870e+03
1819 3.51030e+03 2.48870e+03
1820 3.53570e+03 2.48870e+03
1821 3.56110e+03 2.48870e+03
1822 3.58650e+03 2.48870e+03
1823 3.61190e+03 2.48870e+03
1824 3.63730e+03 2.48870e+03
1825 3.66270e+03 2.48870e+03
1826 3.68810e+03 2.48870e+03
1827 3.71350e+03 2.48870e+03
1828 3.71350e+03 2.53950e+03
1829 3.68810e+03 2.53950e+03
1830 3.66270e+03 2.53950e+03
1831 3.63730e+03 2.53950e+03
1832 3.61190e+03 2.53950e+03
1833 3.58650e+03 2.53950e+03
1834 3.56110e+03 2.53950e+03
1835 3.53570e+03 2.53950e+03
1836 3.51030e+03 2.53950e+03
1837 3.48490e+03 2.53950e+03
1838 3.45950e+03 2.53950e+03
1839 3.43410e+03 2.53950e+03
1840 3.40870e+03 2.53950e+03
1841 3.38330e+03 2.53950e+03
1842 3.35790e+03 2.53950e+03
1843 3.33250e+03 2.53950e+03
1844 3.30710e+03 2.53950e+03
1845 3.28170e+03 2.53950e+03
1846 3.25630e+03 2.53950e+03
1847 3.23090e+03 2.53950e+03
1848 3.20550e+03 2.53950e+03
1849 3.18010e+03 2.53950e+03
1850 3.15470e+03 2.53950e+03
1851 3.12930e+03 2.53950e+03
1852 3.10390e+03 2.53950e+03
1853 3.07850e+03 2.53950e+03
1854 3.05310e+03 2.53950e+03
1855 3.02770e+03 2.53950e+03
1856 3.00230e+03 2.53950e+03
1857 2.97690e+03 2.53950e+03
1858 2.97690e+03 2.69190e+03
1859 3.00230e+03 2.69190e+03
1860 3.02770e+03 2.69190e+03
1861 3.05310e+03 2.69190e+03
1862 3.07850e+03 2.69190e+03
1863 3.10390e+03 2.69190e+03
1864 3.12930e+03 2.69190e+03
1865 3.15470e+03 2.69190e+03
1866 3.18010e+03 2.69190e+03
1867 3.20550e+03 2.69190e+03
1868 3.23090e+03 2.69190e+03
1869 3.25630e+03 2.69190e+03
1870 3.28170e+03 2.69190e+03
1871 3.30710e+03 2.69190e+03
1872 3.33250e+03 2.69190e+03
1873 3.35790e+03 2.69190e+03
1874 3.38330e+03 2.69190e+03
1875 3.40870e+03 2.69190e+03
1876 3.43410e+03 2.69190e+03
1877 3.45950e+03 2.69190e+03
1878 3.48490e+03 2.69190e+03
1879 3.51030e+03 2.69190e+03
1880 3.53570e+03 2.69190e+03
1881 3.56110e+03 2.69190e+03
1882 3.58650e+03 2.69190e+03
1883 3.61190e+03 2.69190e+03
1884 3.63730e+03 2.69190e+03
1885 3.66270e+03 2.69190e+03
1886 3.68810e+03 2.69190e+03
1887 3.71350e+03 2.69190e+03
1888 3.71350e+03 2.74270e+03
1889 3.68810e+03 2.74270e+03
1890 3.66270e+03 2.74270e+03
1891 3.63730e+03 2.74270e+03
1892 3.61190e+03 2.74270e+03
1893 3.58650e+03 2.74270e+03
1894 3.56110e+03 2.74270e+03
1895 3.53570e+03 2.74270e+03
1896 3.51030e+03 2.74270e+03
1897 3.48490e+03 2.74270e+03
1898 3.45950e+03 2.74270e+03
1899 3.43410e+03 2.74270e+03
1900 3.40870e+03 2.74270e+03
1901 3.38330e+03 2.74270e+03
1902 3.35790e+03 2.74270e+03
1903 3.33250e+03 2.74270e+03
1904 3.30710e+03 2.74270e+03
1905 3.28170e+03 2.74270e+03
1906 3.25630e+03 2.74270e+03
1907 3.23090e+03 2.74270e+03
1908 3.20550e+03 2.74270e+03
1909 3.18010e+03 2.74270e+03
1910 3.15470e+03 2.74270e+03
1911 3.12930e+03 2.74270e+03
1912 3.10390e+03 2.74270e+03
1913 3.07850e+03 2.74270e+03
1914 3.05310e+03 2.74270e+03
1915 3.02770e+03 2.74270e+03
1916 3.00230e+03 2.74270e+03
1917 2.97690e+03 2.74270e+03
1918 2.97690e+03 2.89510e+03
1919 3.00230e+03 2.89510e+03
1920 3.02770e+03 2.89510e+03
1921 3.05310e+03 2.89510e+03
1922 3.07850e+03 2.89510e+03
1923 3.10390e+03 2.89510e+03
1924 3.12930e+03 2.89510e+03
1925 3.15470e+03 2.89510e+03
1926 3.18010e+03 2.89510e+03
1927 3.20550e+03 2.89510e+03
1928 3.23090e+03 2.89510e+03
1929 3.25630e+03 2.89510e+03
1930 3.28170e+03 2.89510e+03
1931 3.30710e+03 2.89510e+03
1932 3.33250e+03 2.89510e+03
1933 3.35790e+03 2.89510e+03
1934 3.38330e+03 2.89510e+03
1935 3.40870e+03 2.89510e+03
1936 3.43410e+03 2.89510e+03
1937 3.45950e+03 2.89510e+03
1938 3.48490e+03 2.89510e+03
1939 3.51030e+03 2.89510e+03
1940 3.53570e+03 2.89510e+03
1941 3.56110e+03 2.89510e+03
1942 3.58650e+03 2.89510e+03
1943 3.61190e+03 2.89510e+03
1944 3.63730e+03 2.89510e+03
1945 3.66270e+03 2.89510e+03
1946 3.68810e+03 2.89510e+03
1947 3.71350e+03 2.89510e+03
1948 3.71350e+03 2.94590e+03
1949 3.68810e+03 2.94590e+03
1950 3.66270e+03 2.94590e+03
1951 3.63730e+03 2.94590e+03
1952 3.61190e+03 2.94590e+03
1953 3.58650e+03 2.94590e+03
1954 3.56110e+03 2.94590e+03
1955 3.53570e+03 2.94590e+03
1956 3.51030e+03 2.94590e+03
1957 3.48490e+03 2.94590e+03
1958 3.45950e+03 2.94590e+03
1959 3.43410e+03 2.94590e+03
1960 3.40870e+03 2.94590e+03
1961 3.38330e+03 2.94590e+03
1962 3.35790e+03 2.94590e+03
1963 3.33250e+03 2.94590e+03
1964 3.30710e+03 2.94590e+03
1965 3.28170e+03 2.94590e+03
1966 3.25630e+03 2.94590e+03
1967 3.23090e+03 2.94590e+03
1968 3.20550e+03 2.94590e+03
1969 3.18010e+03 2.94590e+03
1970 3.15470e+03 2.94590e+03
1971 3.12930e+03 2.94590e+03
1972 3.10390e+03 2.94590e+03
1973 3.07850e+03 2.94590e+03
1974 3.05310e+03 2.94590e+03
1975 3.02770e+03 2.94590e+03
1976 3.00230e+03 2.94590e+03
1977 2.97690e+03 2.94590e+03
1978 2.97690e+03 3.09830e+03
1979 3.00230e+03 3.09830e+03
1980 3.02770e+03 3.09830e+03
1981 3.05310e+03 3.09830e+03
1982 3.07850e+03 3.09830e+03
1983 3.10390e+03 3.09830e+03
1984 3.12930e+03 3.09830e+03
1985 3.15470e+03 3.09830e+03
1986 3.18010e+03 3.09830e+03
1987 3.20550e+03 3.09830e+03
1988 3.23090e+03 3.09830e+03
1989 3.25630e+03 3.09830e+03
1990 3.28170e+03 3.09830e+03
1991 3.30710e+03 3.09830e+03
1992 3.33250e+03 3.09830e+03
1993 3.35790e+03 3.09830e+03
1994 3.38330e+03 3.09830e+03
1995 3.40870e+03 3.09830e+03
1996 3.43410e+03 3.09830e+03
1997 3.45950e+03 3.09830e+03
1998 3.48490e+03 3.09830e+03
1999 3.51030e+03 3.09830e+03
2000 3.53570e+03 3.09830e+03
2001 3.56110e+03 3.09830e+03
2002 3.58650e+03 3.09830e+03
2003 3.61190e+03 3.09830e+03
2004 3.63730e+03 3.09830e+03
2005 3.66270e+03 3.09830e+03
2006 3.68810e+03 3.09830e+03
2007 3.71350e+03 3.09830e+03
2008 3.71350e+03 3.14910e+03
2009 3.68810e+03 3.14910e+03
2010 3.66270e+03 3.14910e+03
2011 3.63730e+03 3.14910e+03
2012 3.61190e+03 3.14910e+03
2013 3.58650e+03 3.14910e+03
2014 3.56110e+03 3.14910e+03
2015 3.53570e+03 3.14910e+03
2016 3.51030e+03 3.14910e+03
2017 3.48490e+03 3.14910e+03
2018 3.45950e+03 3.14910e+03
2019 3.43410e+03 3.14910e+03
2020 3.40870e+03 3.14910e+03
2021 3.38330e+03 3.14910e+03
2022 3.35790e+03 3.14910e+03
2023 3.33250e+03 3.14910e+03
2024 3.30710e+03 3.14910e+03
2025 3.28170e+03 3.14910e+03
2026 3.25630e+03 3.14910e+03
2027 3.23090e+03 3.14910e+03
2028 3.20550e+03 3.14910e+03
2029 3.18010e+03 3.14910e+03
2030 3.15470e+03 3.14910e+03
2031 3.12930e+03 3.14910e+03
2032 3.10390e+03 3.14910e+03
2033 3.07850e+03 3.14910e+03
2034 3.05310e+03 3.14910e+03
2035 3.02770e+03 3.14910e+03
2036 3.00230e+03 3.14910e+03
2037 2.97690e+03 3.14910e+03
2038 3.12930e+03 3.25070e+03
2039 3.15470e+03 3.25070e+03
2040 3.18010e+03 3.25070e+03
2041 3.20550e+03 3.25070e+03
2042 3.23090e+03 3.25070e+03
2043 3.25630e+03 3.25070e+03
2044 3.28170e+03 3.25070e+03
2045 3.30710e+03 3.25070e+03
2046 3.38330e+03 3.25070e+03
2047 3.40870e+03 3.25070e+03
2048 3.43410e+03 3.25070e+03
2049 3.45950e+03 3.25070e+03
2050 3.48490e+03 3.25070e+03
2051 3.51030e+03 3.25070e+03
2052 3.53570e+03 3.25070e+03
2053 3.56110e+03 3.25070e+03
2054 3.58650e+03 3.25070e+03
2055 4.06910e+03 1.72030e+03
2056 4.01830e+03 1.72030e+03
2057 3.96750e+03 1.72030e+03
2058 3.96750e+03 1.66950e+03
2059 4.06910e+03 1.66950e+03
2060 4.06910e+03 1.61870e+03
2061 4.01830e+03 1.61870e+03
2062 3.96750e+03 1.61870e+03
2063 3.84050e+03 1.32030e+03
2064 4.06910e+03 9.58300e+02
2065 4.01830e+03 9.58300e+02
2066 3.96750e+03 9.58300e+02
2067 3.86590e+03 9.52000e+02
2068 3.96750e+03 9.07500e+02
2069 4.06910e+03 9.07500e+02
2070 4.06910e+03 8.56700e+02
2071 4.01830e+03 8.56700e+02
2072 3.96750e+03 8.56700e+02
2073 3.87860e+03 1.15520e+03
2074 4.32280e+03 1.66950e+03
2075 4.34820e+03 1.66950e+03
2076 4.34820e+03 1.69490e+03
2077 4.32280e+03 1.69490e+03
2078 4.32280e+03 1.72030e+03
2079 4.34820e+03 1.72030e+03
2080 4.34820e+03 1.74570e+03
2081 4.32280e+03 1.74570e+03
2082 4.32280e+03 1.77110e+03
2083 4.34820e+03 1.77110e+03
2084 4.34820e+03 1.79650e+03
2085 4.32280e+03 1.79650e+03
2086 3.96750e+03 2.38070e+03
2087 4.01830e+03 2.38070e+03
2088 4.06910e+03 2.38070e+03
2089 4.06910e+03 2.43150e+03
2090 3.96750e+03 2.43150e+03
2091 3.96750e+03 2.48230e+03
2092 4.01830e+03 2.48230e+03
2093 4.06910e+03 2.48230e+03
2094 3.86590e+03 2.52680e+03
2095 3.85320e+03 2.67920e+03
2096 3.96750e+03 3.14270e+03
2097 4.01830e+03 3.14270e+03
2098 4.06910e+03 3.14270e+03
2099 4.06910e+03 3.19350e+03
2100 3.96750e+03 3.19350e+03
2101 3.96750e+03 3.24430e+03
2102 4.01830e+03 3.24430e+03
2103 4.06910e+03 3.24430e+03
EOF
