# Supplementary material for: Study on a hybrid algorithm combining enhanced ant colony optimization and double improved simulated annealing via clustering in the Traveling Salesman Problem (TSP)
Source: PeerJ Comput Sci. 2023 Oct 2;9:e1609. doi: 10.7717/peerj-cs.1609 (PMC10557949; doi:10.7717/peerj-cs.1609)
Supplement: Supplemental Information 2 [file peerj-cs-09-1609-s002.zip › cs-86019-TSPlIB_data/TSPlIB data/eil101.tsp]

NAME : eil101
COMMENT : 101-city problem (Christofides/Eilon)
TYPE : TSP
DIMENSION : 101
EDGE_WEIGHT_TYPE : EUC_2D
NODE_COORD_SECTION
1 41 49
2 35 17
3 55 45
4 55 20
5 15 30
6 25 30
7 20 50
8 10 43
9 55 60
10 30 60
11 20 65
12 50 35
13 30 25
14 15 10
15 30 5
16 10 20
17 5 30
18 20 40
19 15 60
20 45 65
21 45 20
22 45 10
23 55 5
24 65 35
25 65 20
26 45 30
27 35 40
28 41 37
29 64 42
30 40 60
31 31 52
32 35 69
33 53 52
34 65 55
35 63 65
36 2 60
37 20 20
38 5 5
39 60 12
40 40 25
41 42 7
42 24 12
43 23 3
44 11 14
45 6 38
46 2 48
47 8 56
48 13 52
49 6 68
50 47 47
51 49 58
52 27 43
53 37 31
54 57 29
55 63 23
56 53 12
57 32 12
58 36 26
59 21 24
60 17 34
61 12 24
62 24 58
63 27 69
64 15 77
65 62 77
66 49 73
67 67 5
68 56 39
69 37 47
70 37 56
71 57 68
72 47 16
73 44 17
74 46 13
75 49 11
76 49 42
77 53 43
78 61 52
79 57 48
80 56 37
81 55 54
82 15 47
83 14 37
84 11 31
85 16 22
86 4 18
87 28 18
88 26 52
89 26 35
90 31 67
91 15 19
92 22 22
93 18 24
94 26 27
95 25 24
96 22 27
97 25 21
98 19 21
99 20 26
100 18 18
101 35 35
EOF
