# Supplementary material for: Study on a hybrid algorithm combining enhanced ant colony optimization and double improved simulated annealing via clustering in the Traveling Salesman Problem (TSP)
Source: PeerJ Comput Sci. 2023 Oct 2;9:e1609. doi: 10.7717/peerj-cs.1609 (PMC10557949; doi:10.7717/peerj-cs.1609)
Supplement: Supplemental Information 2 [file peerj-cs-09-1609-s002.zip › cs-86019-TSPlIB_data/TSPlIB data/eil76.tsp]

NAME : eil76
COMMENT : 76-city problem (Christofides/Eilon)
TYPE : TSP
DIMENSION : 76
EDGE_WEIGHT_TYPE : EUC_2D
NODE_COORD_SECTION
1 22 22
2 36 26
3 21 45
4 45 35
5 55 20
6 33 34
7 50 50
8 55 45
9 26 59
10 40 66
11 55 65
12 35 51
13 62 35
14 62 57
15 62 24
16 21 36
17 33 44
18 9 56
19 62 48
20 66 14
21 44 13
22 26 13
23 11 28
24 7 43
25 17 64
26 41 46
27 55 34
28 35 16
29 52 26
30 43 26
31 31 76
32 22 53
33 26 29
34 50 40
35 55 50
36 54 10
37 60 15
38 47 66
39 30 60
40 30 50
41 12 17
42 15 14
43 16 19
44 21 48
45 50 30
46 51 42
47 50 15
48 48 21
49 12 38
50 15 56
51 29 39
52 54 38
53 55 57
54 67 41
55 10 70
56 6 25
57 65 27
58 40 60
59 70 64
60 64 4
61 36 6
62 30 20
63 20 30
64 15 5
65 50 70
66 57 72
67 45 42
68 38 33
69 50 4
70 66 8
71 59 5
72 35 60
73 27 24
74 40 20
75 40 37
76 40 40
EOF
