# Supplementary material for: Study on a hybrid algorithm combining enhanced ant colony optimization and double improved simulated annealing via clustering in the Traveling Salesman Problem (TSP)
Source: PeerJ Comput Sci. 2023 Oct 2;9:e1609. doi: 10.7717/peerj-cs.1609 (PMC10557949; doi:10.7717/peerj-cs.1609)
Supplement: Supplemental Information 2 [file peerj-cs-09-1609-s002.zip › cs-86019-TSPlIB_data/TSPlIB data/kroA200.tsp]

NAME: kroA200
TYPE: TSP
COMMENT: 200-city problem A (Krolak/Felts/Nelson)
DIMENSION: 200
EDGE_WEIGHT_TYPE : EUC_2D
NODE_COORD_SECTION
1 1357 1905
2 2650 802
3 1774 107
4 1307 964
5 3806 746
6 2687 1353
7 43 1957
8 3092 1668
9 185 1542
10 834 629
11 40 462
12 1183 1391
13 2048 1628
14 1097 643
15 1838 1732
16 234 1118
17 3314 1881
18 737 1285
19 779 777
20 2312 1949
21 2576 189
22 3078 1541
23 2781 478
24 705 1812
25 3409 1917
26 323 1714
27 1660 1556
28 3729 1188
29 693 1383
30 2361 640
31 2433 1538
32 554 1825
33 913 317
34 3586 1909
35 2636 727
36 1000 457
37 482 1337
38 3704 1082
39 3635 1174
40 1362 1526
41 2049 417
42 2552 1909
43 3939 640
44 219 898
45 812 351
46 901 1552
47 2513 1572
48 242 584
49 826 1226
50 3278 799
51 86 1065
52 14 454
53 1327 1893
54 2773 1286
55 2469 1838
56 3835 963
57 1031 428
58 3853 1712
59 1868 197
60 1544 863
61 457 1607
62 3174 1064
63 192 1004
64 2318 1925
65 2232 1374
66 396 828
67 2365 1649
68 2499 658
69 1410 307
70 2990 214
71 3646 1018
72 3394 1028
73 1779 90
74 1058 372
75 2933 1459
76 3099 173
77 2178 978
78 138 1610
79 2082 1753
80 2302 1127
81 805 272
82 22 1617
83 3213 1085
84 99 536
85 1533 1780
86 3564 676
87 29 6
88 3808 1375
89 2221 291
90 3499 1885
91 3124 408
92 781 671
93 1027 1041
94 3249 378
95 3297 491
96 213 220
97 721 186
98 3736 1542
99 868 731
100 960 303
101 1380 939
102 2848 96
103 3510 1671
104 457 334
105 3888 666
106 984 965
107 2721 1482
108 1286 525
109 2716 1432
110 738 1325
111 1251 1832
112 2728 1698
113 3815 169
114 3683 1533
115 1247 1945
116 123 862
117 1234 1946
118 252 1240
119 611 673
120 2576 1676
121 928 1700
122 53 857
123 1807 1711
124 274 1420
125 2574 946
126 178 24
127 2678 1825
128 1795 962
129 3384 1498
130 3520 1079
131 1256 61
132 1424 1728
133 3913 192
134 3085 1528
135 2573 1969
136 463 1670
137 3875 598
138 298 1513
139 3479 821
140 2542 236
141 3955 1743
142 1323 280
143 3447 1830
144 2936 337
145 1621 1830
146 3373 1646
147 1393 1368
148 3874 1318
149 938 955
150 3022 474
151 2482 1183
152 3854 923
153 376 825
154 2519 135
155 2945 1622
156 953 268
157 2628 1479
158 2097 981
159 890 1846
160 2139 1806
161 2421 1007
162 2290 1810
163 1115 1052
164 2588 302
165 327 265
166 241 341
167 1917 687
168 2991 792
169 2573 599
170 19 674
171 3911 1673
172 872 1559
173 2863 558
174 929 1766
175 839 620
176 3893 102
177 2178 1619
178 3822 899
179 378 1048
180 1178 100
181 2599 901
182 3416 143
183 2961 1605
184 611 1384
185 3113 885
186 2597 1830
187 2586 1286
188 161 906
189 1429 134
190 742 1025
191 1625 1651
192 1187 706
193 1787 1009
194 22 987
195 3640 43
196 3756 882
197 776 392
198 1724 1642
199 198 1810
200 3950 1558
EOF
