# Supplementary material for: Study on a hybrid algorithm combining enhanced ant colony optimization and double improved simulated annealing via clustering in the Traveling Salesman Problem (TSP)
Source: PeerJ Comput Sci. 2023 Oct 2;9:e1609. doi: 10.7717/peerj-cs.1609 (PMC10557949; doi:10.7717/peerj-cs.1609)
Supplement: Supplemental Information 2 [file peerj-cs-09-1609-s002.zip › cs-86019-TSPlIB_data/TSPlIB data/p654.tsp]

NAME : p654
COMMENT : Drilling problem (Reinelt)
TYPE : TSP
DIMENSION : 654
EDGE_WEIGHT_TYPE : EUC_2D
NODE_COORD_SECTION
1 1.24500e+03 1.25500e+03
2 1.80750e+03 2.19250e+03
3 1.82250e+03 2.20750e+03
4 1.86750e+03 2.73250e+03
5 2.37750e+03 2.61250e+03
6 2.46750e+03 3.58750e+03
7 2.49750e+03 3.58750e+03
8 2.57250e+03 3.67750e+03
9 2.64750e+03 3.78250e+03
10 2.66250e+03 3.97750e+03
11 3.30750e+03 3.37750e+03
12 3.33750e+03 3.34750e+03
13 3.32250e+03 3.63250e+03
14 3.71250e+03 3.67750e+03
15 4.26750e+03 2.37250e+03
16 5.65500e+03 1.25500e+03
17 4.85250e+03 2.50750e+03
18 4.88250e+03 3.49750e+03
19 4.85250e+03 3.61750e+03
20 4.40250e+03 4.06750e+03
21 4.41750e+03 4.05250e+03
22 4.23750e+03 4.02250e+03
23 4.26750e+03 4.00750e+03
24 4.40250e+03 4.00750e+03
25 4.35750e+03 3.97750e+03
26 4.41750e+03 3.96250e+03
27 4.35750e+03 3.94750e+03
28 4.31250e+03 3.93250e+03
29 4.25250e+03 3.93250e+03
30 4.22250e+03 3.90250e+03
31 4.32750e+03 3.88750e+03
32 4.29750e+03 3.87250e+03
33 4.29750e+03 3.84250e+03
34 4.32750e+03 3.82750e+03
35 4.20750e+03 3.82750e+03
36 4.22250e+03 3.76750e+03
37 4.25250e+03 3.76750e+03
38 4.35750e+03 3.75250e+03
39 4.35750e+03 3.72250e+03
40 4.23750e+03 3.72250e+03
41 4.26750e+03 3.70750e+03
42 4.31250e+03 3.69250e+03
43 4.25250e+03 3.66250e+03
44 4.31250e+03 3.64750e+03
45 4.29750e+03 3.63250e+03
46 4.34250e+03 3.61750e+03
47 4.22250e+03 3.60250e+03
48 4.32750e+03 3.58750e+03
49 4.32750e+03 3.52750e+03
50 4.38750e+03 3.46750e+03
51 4.28250e+03 3.46750e+03
52 4.20750e+03 3.46750e+03
53 4.34250e+03 3.43750e+03
54 4.32750e+03 3.42250e+03
55 4.32750e+03 3.39250e+03
56 4.34250e+03 3.37750e+03
57 4.23750e+03 3.36250e+03
58 4.38750e+03 3.31750e+03
59 4.31250e+03 3.27250e+03
60 4.22250e+03 3.25750e+03
61 4.20750e+03 3.22750e+03
62 3.69750e+03 3.48250e+03
63 2.69250e+03 4.66750e+03
64 2.64750e+03 4.68250e+03
65 3.06750e+03 4.92250e+03
66 3.12750e+03 5.04250e+03
67 3.08250e+03 5.08750e+03
68 3.00750e+03 5.11750e+03
69 3.14250e+03 5.22250e+03
70 2.70750e+03 5.11750e+03
71 2.69250e+03 5.05750e+03
72 2.57250e+03 5.02750e+03
73 2.37750e+03 5.13250e+03
74 1.47750e+03 4.02250e+03
75 1.23750e+03 3.99250e+03
76 1.35750e+03 3.96250e+03
77 1.41750e+03 3.93250e+03
78 1.25250e+03 3.93250e+03
79 1.31250e+03 3.90250e+03
80 1.28250e+03 3.82750e+03
81 1.37250e+03 3.82750e+03
82 1.50750e+03 3.82750e+03
83 1.26750e+03 3.81250e+03
84 1.28250e+03 3.79750e+03
85 1.26750e+03 3.76750e+03
86 1.43250e+03 3.76750e+03
87 1.37250e+03 3.73750e+03
88 1.32750e+03 3.72250e+03
89 1.26750e+03 3.70750e+03
90 1.49250e+03 3.66250e+03
91 1.26750e+03 3.63250e+03
92 1.35750e+03 3.60250e+03
93 1.50750e+03 3.58750e+03
94 1.26750e+03 3.57250e+03
95 1.38750e+03 3.52750e+03
96 1.34250e+03 3.51250e+03
97 1.32750e+03 3.45250e+03
98 1.34250e+03 3.37750e+03
99 1.32750e+03 3.31750e+03
100 1.43250e+03 3.27250e+03
101 1.46250e+03 3.25750e+03
102 1.40250e+03 3.22750e+03
103 1.80750e+03 4.71250e+03
104 1.82250e+03 4.72750e+03
105 1.86750e+03 5.25250e+03
106 1.24500e+03 5.84500e+03
107 1.04250e+03 2.46250e+03
108 1.05750e+03 2.46250e+03
109 1.07250e+03 2.46250e+03
110 1.08750e+03 2.46250e+03
111 1.04250e+03 2.47750e+03
112 1.05750e+03 2.47750e+03
113 1.07250e+03 2.47750e+03
114 1.08750e+03 2.47750e+03
115 1.04250e+03 2.49250e+03
116 1.05750e+03 2.49250e+03
117 1.07250e+03 2.49250e+03
118 1.08750e+03 2.49250e+03
119 1.04250e+03 2.50750e+03
120 1.05750e+03 2.50750e+03
121 1.07250e+03 2.50750e+03
122 1.08750e+03 2.50750e+03
123 1.04250e+03 2.52250e+03
124 1.05750e+03 2.52250e+03
125 1.07250e+03 2.52250e+03
126 1.08750e+03 2.52250e+03
127 1.04250e+03 2.53750e+03
128 1.05750e+03 2.53750e+03
129 1.07250e+03 2.53750e+03
130 1.08750e+03 2.53750e+03
131 1.04250e+03 2.55250e+03
132 1.05750e+03 2.55250e+03
133 1.07250e+03 2.55250e+03
134 1.08750e+03 2.55250e+03
135 1.04250e+03 2.56750e+03
136 1.05750e+03 2.56750e+03
137 1.07250e+03 2.56750e+03
138 1.08750e+03 2.56750e+03
139 1.04250e+03 2.58250e+03
140 1.05750e+03 2.58250e+03
141 1.07250e+03 2.58250e+03
142 1.08750e+03 2.58250e+03
143 1.04250e+03 2.59750e+03
144 1.05750e+03 2.59750e+03
145 1.07250e+03 2.59750e+03
146 1.08750e+03 2.59750e+03
147 1.04250e+03 2.61250e+03
148 1.05750e+03 2.61250e+03
149 1.07250e+03 2.61250e+03
150 1.08750e+03 2.61250e+03
151 1.04250e+03 2.62750e+03
152 1.05750e+03 2.62750e+03
153 1.07250e+03 2.62750e+03
154 1.08750e+03 2.62750e+03
155 1.04250e+03 2.64250e+03
156 1.05750e+03 2.64250e+03
157 1.07250e+03 2.64250e+03
158 1.08750e+03 2.64250e+03
159 1.04250e+03 2.65750e+03
160 1.05750e+03 2.65750e+03
161 1.07250e+03 2.65750e+03
162 1.08750e+03 2.65750e+03
163 1.04250e+03 2.67250e+03
164 1.05750e+03 2.67250e+03
165 1.07250e+03 2.67250e+03
166 1.08750e+03 2.67250e+03
167 1.04250e+03 2.68750e+03
168 1.05750e+03 2.68750e+03
169 1.07250e+03 2.68750e+03
170 1.08750e+03 2.68750e+03
171 1.04250e+03 2.70250e+03
172 1.05750e+03 2.70250e+03
173 1.07250e+03 2.70250e+03
174 1.08750e+03 2.70250e+03
175 1.04250e+03 2.71750e+03
176 1.05750e+03 2.71750e+03
177 1.07250e+03 2.71750e+03
178 1.08750e+03 2.71750e+03
179 1.04250e+03 2.73250e+03
180 1.05750e+03 2.73250e+03
181 1.07250e+03 2.73250e+03
182 1.08750e+03 2.73250e+03
183 1.04250e+03 2.74750e+03
184 1.05750e+03 2.74750e+03
185 1.07250e+03 2.74750e+03
186 1.08750e+03 2.74750e+03
187 1.04250e+03 2.76250e+03
188 1.05750e+03 2.76250e+03
189 1.07250e+03 2.76250e+03
190 1.08750e+03 2.76250e+03
191 1.04250e+03 2.77750e+03
192 1.05750e+03 2.77750e+03
193 1.07250e+03 2.77750e+03
194 1.08750e+03 2.77750e+03
195 1.04250e+03 2.79250e+03
196 1.05750e+03 2.79250e+03
197 1.07250e+03 2.79250e+03
198 1.08750e+03 2.79250e+03
199 1.04250e+03 2.80750e+03
200 1.05750e+03 2.80750e+03
201 1.07250e+03 2.80750e+03
202 1.08750e+03 2.80750e+03
203 1.04250e+03 4.95250e+03
204 1.05750e+03 4.95250e+03
205 1.07250e+03 4.95250e+03
206 1.08750e+03 4.95250e+03
207 1.04250e+03 4.96750e+03
208 1.05750e+03 4.96750e+03
209 1.07250e+03 4.96750e+03
210 1.08750e+03 4.96750e+03
211 1.04250e+03 4.98250e+03
212 1.05750e+03 4.98250e+03
213 1.07250e+03 4.98250e+03
214 1.08750e+03 4.98250e+03
215 1.04250e+03 4.99750e+03
216 1.05750e+03 4.99750e+03
217 1.07250e+03 4.99750e+03
218 1.08750e+03 4.99750e+03
219 1.04250e+03 5.01250e+03
220 1.05750e+03 5.01250e+03
221 1.07250e+03 5.01250e+03
222 1.08750e+03 5.01250e+03
223 1.04250e+03 5.02750e+03
224 1.05750e+03 5.02750e+03
225 1.07250e+03 5.02750e+03
226 1.08750e+03 5.02750e+03
227 1.04250e+03 5.04250e+03
228 1.05750e+03 5.04250e+03
229 1.07250e+03 5.04250e+03
230 1.08750e+03 5.04250e+03
231 1.04250e+03 5.05750e+03
232 1.05750e+03 5.05750e+03
233 1.07250e+03 5.05750e+03
234 1.08750e+03 5.05750e+03
235 1.04250e+03 5.07250e+03
236 1.05750e+03 5.07250e+03
237 1.07250e+03 5.07250e+03
238 1.08750e+03 5.07250e+03
239 1.04250e+03 5.08750e+03
240 1.05750e+03 5.08750e+03
241 1.07250e+03 5.08750e+03
242 1.08750e+03 5.08750e+03
243 1.04250e+03 5.10250e+03
244 1.05750e+03 5.10250e+03
245 1.07250e+03 5.10250e+03
246 1.08750e+03 5.10250e+03
247 1.04250e+03 5.11750e+03
248 1.05750e+03 5.11750e+03
249 1.07250e+03 5.11750e+03
250 1.08750e+03 5.11750e+03
251 1.04250e+03 5.13250e+03
252 1.05750e+03 5.13250e+03
253 1.07250e+03 5.13250e+03
254 1.08750e+03 5.13250e+03
255 1.04250e+03 5.14750e+03
256 1.05750e+03 5.14750e+03
257 1.07250e+03 5.14750e+03
258 1.08750e+03 5.14750e+03
259 1.04250e+03 5.16250e+03
260 1.05750e+03 5.16250e+03
261 1.07250e+03 5.16250e+03
262 1.08750e+03 5.16250e+03
263 1.04250e+03 5.17750e+03
264 1.05750e+03 5.17750e+03
265 1.07250e+03 5.17750e+03
266 1.08750e+03 5.17750e+03
267 1.04250e+03 5.19250e+03
268 1.05750e+03 5.19250e+03
269 1.07250e+03 5.19250e+03
270 1.08750e+03 5.19250e+03
271 1.04250e+03 5.20750e+03
272 1.05750e+03 5.20750e+03
273 1.07250e+03 5.20750e+03
274 1.08750e+03 5.20750e+03
275 1.04250e+03 5.22250e+03
276 1.05750e+03 5.22250e+03
277 1.07250e+03 5.22250e+03
278 1.08750e+03 5.22250e+03
279 1.04250e+03 5.23750e+03
280 1.05750e+03 5.23750e+03
281 1.07250e+03 5.23750e+03
282 1.08750e+03 5.23750e+03
283 1.04250e+03 5.25250e+03
284 1.05750e+03 5.25250e+03
285 1.07250e+03 5.25250e+03
286 1.08750e+03 5.25250e+03
287 1.04250e+03 5.26750e+03
288 1.05750e+03 5.26750e+03
289 1.07250e+03 5.26750e+03
290 1.08750e+03 5.26750e+03
291 1.04250e+03 5.28250e+03
292 1.05750e+03 5.28250e+03
293 1.07250e+03 5.28250e+03
294 1.08750e+03 5.28250e+03
295 1.04250e+03 5.29750e+03
296 1.05750e+03 5.29750e+03
297 1.07250e+03 5.29750e+03
298 1.08750e+03 5.29750e+03
299 5.81250e+03 2.46250e+03
300 5.82750e+03 2.46250e+03
301 5.84250e+03 2.46250e+03
302 5.85750e+03 2.46250e+03
303 5.81250e+03 2.47750e+03
304 5.82750e+03 2.47750e+03
305 5.84250e+03 2.47750e+03
306 5.85750e+03 2.47750e+03
307 5.81250e+03 2.49250e+03
308 5.82750e+03 2.49250e+03
309 5.84250e+03 2.49250e+03
310 5.85750e+03 2.49250e+03
311 5.81250e+03 2.50750e+03
312 5.82750e+03 2.50750e+03
313 5.84250e+03 2.50750e+03
314 5.85750e+03 2.50750e+03
315 5.81250e+03 2.52250e+03
316 5.82750e+03 2.52250e+03
317 5.84250e+03 2.52250e+03
318 5.85750e+03 2.52250e+03
319 5.81250e+03 2.53750e+03
320 5.82750e+03 2.53750e+03
321 5.84250e+03 2.53750e+03
322 5.85750e+03 2.53750e+03
323 5.81250e+03 2.55250e+03
324 5.82750e+03 2.55250e+03
325 5.84250e+03 2.55250e+03
326 5.85750e+03 2.55250e+03
327 5.81250e+03 2.56750e+03
328 5.82750e+03 2.56750e+03
329 5.84250e+03 2.56750e+03
330 5.85750e+03 2.56750e+03
331 5.81250e+03 2.58250e+03
332 5.82750e+03 2.58250e+03
333 5.84250e+03 2.58250e+03
334 5.85750e+03 2.58250e+03
335 5.81250e+03 2.59750e+03
336 5.82750e+03 2.59750e+03
337 5.84250e+03 2.59750e+03
338 5.85750e+03 2.59750e+03
339 5.81250e+03 2.61250e+03
340 5.82750e+03 2.61250e+03
341 5.84250e+03 2.61250e+03
342 5.85750e+03 2.61250e+03
343 5.81250e+03 2.62750e+03
344 5.82750e+03 2.62750e+03
345 5.84250e+03 2.62750e+03
346 5.85750e+03 2.62750e+03
347 5.81250e+03 2.64250e+03
348 5.82750e+03 2.64250e+03
349 5.84250e+03 2.64250e+03
350 5.85750e+03 2.64250e+03
351 5.81250e+03 2.65750e+03
352 5.82750e+03 2.65750e+03
353 5.84250e+03 2.65750e+03
354 5.85750e+03 2.65750e+03
355 5.81250e+03 2.67250e+03
356 5.82750e+03 2.67250e+03
357 5.84250e+03 2.67250e+03
358 5.85750e+03 2.67250e+03
359 5.81250e+03 2.68750e+03
360 5.82750e+03 2.68750e+03
361 5.84250e+03 2.68750e+03
362 5.85750e+03 2.68750e+03
363 5.81250e+03 2.70250e+03
364 5.82750e+03 2.70250e+03
365 5.84250e+03 2.70250e+03
366 5.85750e+03 2.70250e+03
367 5.81250e+03 2.71750e+03
368 5.82750e+03 2.71750e+03
369 5.84250e+03 2.71750e+03
370 5.85750e+03 2.71750e+03
371 5.81250e+03 2.73250e+03
372 5.82750e+03 2.73250e+03
373 5.84250e+03 2.73250e+03
374 5.85750e+03 2.73250e+03
375 5.81250e+03 2.74750e+03
376 5.82750e+03 2.74750e+03
377 5.84250e+03 2.74750e+03
378 5.85750e+03 2.74750e+03
379 5.81250e+03 2.76250e+03
380 5.82750e+03 2.76250e+03
381 5.84250e+03 2.76250e+03
382 5.85750e+03 2.76250e+03
383 5.81250e+03 2.77750e+03
384 5.82750e+03 2.77750e+03
385 5.84250e+03 2.77750e+03
386 5.85750e+03 2.77750e+03
387 5.81250e+03 2.79250e+03
388 5.82750e+03 2.79250e+03
389 5.84250e+03 2.79250e+03
390 5.85750e+03 2.79250e+03
391 5.81250e+03 2.80750e+03
392 5.82750e+03 2.80750e+03
393 5.84250e+03 2.80750e+03
394 5.85750e+03 2.80750e+03
395 5.81250e+03 4.95250e+03
396 5.82750e+03 4.95250e+03
397 5.84250e+03 4.95250e+03
398 5.85750e+03 4.95250e+03
399 5.81250e+03 4.96750e+03
400 5.82750e+03 4.96750e+03
401 5.84250e+03 4.96750e+03
402 5.85750e+03 4.96750e+03
403 5.81250e+03 4.98250e+03
404 5.82750e+03 4.98250e+03
405 5.84250e+03 4.98250e+03
406 5.85750e+03 4.98250e+03
407 5.81250e+03 4.99750e+03
408 5.82750e+03 4.99750e+03
409 5.84250e+03 4.99750e+03
410 5.85750e+03 4.99750e+03
411 5.81250e+03 5.01250e+03
412 5.82750e+03 5.01250e+03
413 5.84250e+03 5.01250e+03
414 5.85750e+03 5.01250e+03
415 5.81250e+03 5.02750e+03
416 5.82750e+03 5.02750e+03
417 5.84250e+03 5.02750e+03
418 5.85750e+03 5.02750e+03
419 5.81250e+03 5.04250e+03
420 5.82750e+03 5.04250e+03
421 5.84250e+03 5.04250e+03
422 5.85750e+03 5.04250e+03
423 5.81250e+03 5.05750e+03
424 5.82750e+03 5.05750e+03
425 5.84250e+03 5.05750e+03
426 5.85750e+03 5.05750e+03
427 5.81250e+03 5.07250e+03
428 5.82750e+03 5.07250e+03
429 5.84250e+03 5.07250e+03
430 5.85750e+03 5.07250e+03
431 5.81250e+03 5.08750e+03
432 5.82750e+03 5.08750e+03
433 5.84250e+03 5.08750e+03
434 5.85750e+03 5.08750e+03
435 5.81250e+03 5.10250e+03
436 5.82750e+03 5.10250e+03
437 5.84250e+03 5.10250e+03
438 5.85750e+03 5.10250e+03
439 5.81250e+03 5.11750e+03
440 5.82750e+03 5.11750e+03
441 5.84250e+03 5.11750e+03
442 5.85750e+03 5.11750e+03
443 5.81250e+03 5.13250e+03
444 5.82750e+03 5.13250e+03
445 5.84250e+03 5.13250e+03
446 5.85750e+03 5.13250e+03
447 5.81250e+03 5.14750e+03
448 5.82750e+03 5.14750e+03
449 5.84250e+03 5.14750e+03
450 5.85750e+03 5.14750e+03
451 5.81250e+03 5.16250e+03
452 5.82750e+03 5.16250e+03
453 5.84250e+03 5.16250e+03
454 5.85750e+03 5.16250e+03
455 5.81250e+03 5.17750e+03
456 5.82750e+03 5.17750e+03
457 5.84250e+03 5.17750e+03
458 5.85750e+03 5.17750e+03
459 5.81250e+03 5.19250e+03
460 5.82750e+03 5.19250e+03
461 5.84250e+03 5.19250e+03
462 5.85750e+03 5.19250e+03
463 5.81250e+03 5.20750e+03
464 5.82750e+03 5.20750e+03
465 5.84250e+03 5.20750e+03
466 5.85750e+03 5.20750e+03
467 5.81250e+03 5.22250e+03
468 5.82750e+03 5.22250e+03
469 5.84250e+03 5.22250e+03
470 5.85750e+03 5.22250e+03
471 5.81250e+03 5.23750e+03
472 5.82750e+03 5.23750e+03
473 5.84250e+03 5.23750e+03
474 5.85750e+03 5.23750e+03
475 5.81250e+03 5.25250e+03
476 5.82750e+03 5.25250e+03
477 5.84250e+03 5.25250e+03
478 5.85750e+03 5.25250e+03
479 5.81250e+03 5.26750e+03
480 5.82750e+03 5.26750e+03
481 5.84250e+03 5.26750e+03
482 5.85750e+03 5.26750e+03
483 5.81250e+03 5.28250e+03
484 5.82750e+03 5.28250e+03
485 5.84250e+03 5.28250e+03
486 5.85750e+03 5.28250e+03
487 5.81250e+03 5.29750e+03
488 5.82750e+03 5.29750e+03
489 5.84250e+03 5.29750e+03
490 5.85750e+03 5.29750e+03
491 1.04250e+03 1.80250e+03
492 1.04250e+03 1.81750e+03
493 1.04250e+03 1.83250e+03
494 1.04250e+03 1.87750e+03
495 1.04250e+03 1.89250e+03
496 1.04250e+03 1.92250e+03
497 1.04250e+03 1.95250e+03
498 1.04250e+03 1.99750e+03
499 1.04250e+03 2.07250e+03
500 1.04250e+03 2.11750e+03
501 1.04250e+03 2.16250e+03
502 1.04250e+03 2.22250e+03
503 1.04250e+03 2.25250e+03
504 1.04250e+03 2.35750e+03
505 1.04250e+03 2.40250e+03
506 1.04250e+03 4.29250e+03
507 1.04250e+03 4.30750e+03
508 1.04250e+03 4.32250e+03
509 1.04250e+03 4.36750e+03
510 1.04250e+03 4.38250e+03
511 1.04250e+03 4.41250e+03
512 1.04250e+03 4.44250e+03
513 1.04250e+03 4.48750e+03
514 1.04250e+03 4.56250e+03
515 1.04250e+03 4.60750e+03
516 1.04250e+03 4.65250e+03
517 1.04250e+03 4.71250e+03
518 1.04250e+03 4.74250e+03
519 1.04250e+03 4.84750e+03
520 1.04250e+03 4.89250e+03
521 1.05750e+03 1.84750e+03
522 1.05750e+03 1.95250e+03
523 1.05750e+03 2.02750e+03
524 1.05750e+03 2.08750e+03
525 1.05750e+03 2.14750e+03
526 1.05750e+03 2.28250e+03
527 1.05750e+03 4.33750e+03
528 1.05750e+03 4.44250e+03
529 1.05750e+03 4.51750e+03
530 1.05750e+03 4.57750e+03
531 1.05750e+03 4.63750e+03
532 1.05750e+03 4.77250e+03
533 1.07250e+03 1.81750e+03
534 1.07250e+03 1.83250e+03
535 1.07250e+03 1.89250e+03
536 1.07250e+03 1.96750e+03
537 1.07250e+03 2.16250e+03
538 1.07250e+03 2.22250e+03
539 1.07250e+03 2.28250e+03
540 1.07250e+03 2.35750e+03
541 1.07250e+03 4.30750e+03
542 1.07250e+03 4.32250e+03
543 1.07250e+03 4.38250e+03
544 1.07250e+03 4.45750e+03
545 1.07250e+03 4.65250e+03
546 1.07250e+03 4.71250e+03
547 1.07250e+03 4.77250e+03
548 1.07250e+03 4.84750e+03
549 1.08750e+03 1.78750e+03
550 1.08750e+03 1.84750e+03
551 1.08750e+03 1.87750e+03
552 1.08750e+03 1.96750e+03
553 1.08750e+03 1.99750e+03
554 1.08750e+03 2.02750e+03
555 1.08750e+03 2.08750e+03
556 1.08750e+03 2.11750e+03
557 1.08750e+03 2.14750e+03
558 1.08750e+03 2.19250e+03
559 1.08750e+03 2.25250e+03
560 1.08750e+03 2.40250e+03
561 1.08750e+03 4.27750e+03
562 1.08750e+03 4.33750e+03
563 1.08750e+03 4.36750e+03
564 1.08750e+03 4.45750e+03
565 1.08750e+03 4.48750e+03
566 1.08750e+03 4.51750e+03
567 1.08750e+03 4.57750e+03
568 1.08750e+03 4.60750e+03
569 1.08750e+03 4.63750e+03
570 1.08750e+03 4.68250e+03
571 1.08750e+03 4.74250e+03
572 1.08750e+03 4.89250e+03
573 5.81250e+03 1.80250e+03
574 5.81250e+03 1.81750e+03
575 5.81250e+03 1.83250e+03
576 5.81250e+03 1.87750e+03
577 5.81250e+03 1.89250e+03
578 5.81250e+03 1.92250e+03
579 5.81250e+03 1.95250e+03
580 5.81250e+03 1.99750e+03
581 5.81250e+03 2.07250e+03
582 5.81250e+03 2.11750e+03
583 5.81250e+03 2.16250e+03
584 5.81250e+03 2.22250e+03
585 5.81250e+03 2.25250e+03
586 5.81250e+03 2.35750e+03
587 5.81250e+03 2.40250e+03
588 5.81250e+03 4.29250e+03
589 5.81250e+03 4.30750e+03
590 5.81250e+03 4.32250e+03
591 5.81250e+03 4.36750e+03
592 5.81250e+03 4.38250e+03
593 5.81250e+03 4.41250e+03
594 5.81250e+03 4.44250e+03
595 5.81250e+03 4.48750e+03
596 5.81250e+03 4.56250e+03
597 5.81250e+03 4.60750e+03
598 5.81250e+03 4.65250e+03
599 5.81250e+03 4.71250e+03
600 5.81250e+03 4.74250e+03
601 5.81250e+03 4.84750e+03
602 5.81250e+03 4.89250e+03
603 5.82750e+03 1.84750e+03
604 5.82750e+03 1.95250e+03
605 5.82750e+03 2.02750e+03
606 5.82750e+03 2.08750e+03
607 5.82750e+03 2.14750e+03
608 5.82750e+03 2.28250e+03
609 5.82750e+03 4.33750e+03
610 5.82750e+03 4.44250e+03
611 5.82750e+03 4.51750e+03
612 5.82750e+03 4.57750e+03
613 5.82750e+03 4.63750e+03
614 5.82750e+03 4.77250e+03
615 5.84250e+03 1.81750e+03
616 5.84250e+03 1.83250e+03
617 5.84250e+03 1.89250e+03
618 5.84250e+03 1.96750e+03
619 5.84250e+03 2.16250e+03
620 5.84250e+03 2.22250e+03
621 5.84250e+03 2.28250e+03
622 5.84250e+03 2.35750e+03
623 5.84250e+03 4.30750e+03
624 5.84250e+03 4.32250e+03
625 5.84250e+03 4.38250e+03
626 5.84250e+03 4.45750e+03
627 5.84250e+03 4.65250e+03
628 5.84250e+03 4.71250e+03
629 5.84250e+03 4.77250e+03
630 5.84250e+03 4.84750e+03
631 5.85750e+03 1.78750e+03
632 5.85750e+03 1.84750e+03
633 5.85750e+03 1.87750e+03
634 5.85750e+03 1.96750e+03
635 5.85750e+03 1.99750e+03
636 5.85750e+03 2.02750e+03
637 5.85750e+03 2.08750e+03
638 5.85750e+03 2.11750e+03
639 5.85750e+03 2.14750e+03
640 5.85750e+03 2.19250e+03
641 5.85750e+03 2.25250e+03
642 5.85750e+03 2.40250e+03
643 5.85750e+03 4.27750e+03
644 5.85750e+03 4.33750e+03
645 5.85750e+03 4.36750e+03
646 5.85750e+03 4.45750e+03
647 5.85750e+03 4.48750e+03
648 5.85750e+03 4.51750e+03
649 5.85750e+03 4.57750e+03
650 5.85750e+03 4.60750e+03
651 5.85750e+03 4.63750e+03
652 5.85750e+03 4.68250e+03
653 5.85750e+03 4.74250e+03
654 5.85750e+03 4.89250e+03
EOF
