# Supplementary material for: Study on a hybrid algorithm combining enhanced ant colony optimization and double improved simulated annealing via clustering in the Traveling Salesman Problem (TSP)
Source: PeerJ Comput Sci. 2023 Oct 2;9:e1609. doi: 10.7717/peerj-cs.1609 (PMC10557949; doi:10.7717/peerj-cs.1609)
Supplement: Supplemental Information 2 [file peerj-cs-09-1609-s002.zip › cs-86019-TSPlIB_data/TSPlIB data/pr107.tsp]

NAME : pr107
COMMENT : 107-city problem (Padberg/Rinaldi)
TYPE : TSP
DIMENSION : 107
EDGE_WEIGHT_TYPE : EUC_2D
NODE_COORD_SECTION
1 8375 4700
2 8775 4700
3 8375 4900
4 8175 4900
5 8775 4900
6 8575 4900
7 8775 5400
8 8375 5450
9 8775 5600
10 8575 5600
11 8375 5650
12 8175 5650
13 8375 6200
14 8775 6200
15 8375 6400
16 8175 6400
17 8775 6400
18 8575 6400
19 8375 7000
20 8775 7000
21 8375 7200
22 8175 7200
23 8775 7200
24 8575 7200
25 8375 7800
26 8775 7800
27 8375 8000
28 8175 8000
29 8775 8000
30 8575 8000
31 8375 8700
32 8775 8700
33 8375 8900
34 8175 8900
35 8775 8900
36 8575 8900
37 8375 9600
38 8775 9600
39 8375 9800
40 8175 9800
41 8775 9800
42 8575 9800
43 8375 10500
44 8775 10450
45 8375 10700
46 8175 10700
47 8775 10650
48 8575 10650
49 8375 11300
50 8775 11300
51 8375 11500
52 8175 11500
53 8775 11500
54 8575 11500
55 15825 11500
56 15825 10700
57 15825 9800
58 15825 8900
59 15825 8000
60 15825 7200
61 15825 6400
62 15825 5650
63 15825 4900
64 16025 4700
65 16425 4700
66 16025 4900
67 16225 4900
68 16425 4900
69 16425 5400
70 16025 5450
71 16225 5600
72 16425 5600
73 16025 5650
74 16025 6200
75 16425 6200
76 16025 6400
77 16225 6400
78 16425 6400
79 16025 7000
80 16425 7000
81 16025 7200
82 16225 7200
83 16425 7200
84 16025 7800
85 16425 7800
86 16025 8000
87 16225 8000
88 16425 8000
89 16025 8700
90 16425 8700
91 16025 8900
92 16225 8900
93 16425 8900
94 16025 9600
95 16425 9600
96 16025 9800
97 16225 9800
98 16425 9800
99 16025 10500
100 16425 10450
101 16025 10700
102 16225 10650
103 16425 10650
104 16025 11300
105 16425 11300
106 16025 11500
107 16225 11500
EOF
