# Supplementary material for: Study on a hybrid algorithm combining enhanced ant colony optimization and double improved simulated annealing via clustering in the Traveling Salesman Problem (TSP)
Source: PeerJ Comput Sci. 2023 Oct 2;9:e1609. doi: 10.7717/peerj-cs.1609 (PMC10557949; doi:10.7717/peerj-cs.1609)
Supplement: Supplemental Information 2 [file peerj-cs-09-1609-s002.zip › cs-86019-TSPlIB_data/TSPlIB data/pr136.tsp]

NAME : pr136
COMMENT : 136-city problem (Padberg/Rinaldi)
TYPE : TSP
DIMENSION : 136
EDGE_WEIGHT_TYPE : EUC_2D
NODE_COORD_SECTION
1 5300 1965
2 7275 1965
3 12450 1965
4 14425 1965
5 4118 2275
6 4743 2275
7 5935 2275
8 6560 2275
9 11268 2275
10 11893 2275
11 13085 2275
12 13710 2275
13 14425 2590
14 12450 2590
15 10250 2675
16 7275 2590
17 5300 2590
18 3100 2675
19 5300 2760
20 7275 2760
21 12450 2760
22 14425 2760
23 13710 3075
24 13085 3075
25 11893 3075
26 11268 3075
27 6560 3075
28 5935 3075
29 4743 3075
30 4118 3075
31 5300 3385
32 7275 3385
33 12450 3385
34 14425 3385
35 14425 4515
36 12450 4515
37 7275 4515
38 5300 4515
39 4118 4825
40 4743 4825
41 5935 4825
42 6560 4825
43 11268 4825
44 11893 4825
45 13085 4825
46 13710 4825
47 14425 5140
48 12450 5140
49 10250 5225
50 7275 5140
51 5300 5140
52 3100 5225
53 5300 5310
54 7275 5310
55 12450 5310
56 14425 5310
57 13710 5625
58 13085 5625
59 11893 5625
60 11268 5625
61 6560 5625
62 5935 5625
63 4743 5625
64 4118 5625
65 5300 5935
66 7275 5935
67 12450 5935
68 14425 5935
69 14425 7065
70 12450 7065
71 7275 7065
72 5300 7065
73 4118 7375
74 4743 7375
75 5935 7375
76 6560 7375
77 11268 7375
78 11893 7375
79 13085 7375
80 13710 7375
81 14425 7690
82 12450 7690
83 7275 7690
84 5300 7690
85 3100 7775
86 5300 7860
87 7275 7860
88 10250 7775
89 12450 7860
90 14425 7860
91 13710 8175
92 13085 8175
93 11893 8175
94 11268 8175
95 6560 8175
96 5935 8175
97 4743 8175
98 4118 8175
99 5300 8485
100 7275 8485
101 12450 8485
102 14425 8485
103 14425 9615
104 12450 9615
105 7275 9615
106 5300 9615
107 4118 9925
108 4743 9925
109 5935 9925
110 6560 9925
111 11268 9925
112 11893 9925
113 13085 9925
114 13710 9925
115 14425 10240
116 12450 10240
117 7275 10240
118 5300 10240
119 3100 10325
120 5300 10410
121 7275 10410
122 10250 10325
123 12450 10410
124 14425 10410
125 13710 10725
126 13085 10725
127 11893 10725
128 11268 10725
129 6560 10725
130 5935 10725
131 4743 10725
132 4118 10725
133 14425 11035
134 12450 11035
135 7275 11035
136 5300 11035
EOF
