# Supplementary material for: Study on a hybrid algorithm combining enhanced ant colony optimization and double improved simulated annealing via clustering in the Traveling Salesman Problem (TSP)
Source: PeerJ Comput Sci. 2023 Oct 2;9:e1609. doi: 10.7717/peerj-cs.1609 (PMC10557949; doi:10.7717/peerj-cs.1609)
Supplement: Supplemental Information 2 [file peerj-cs-09-1609-s002.zip › cs-86019-TSPlIB_data/TSPlIB data/pr299.tsp]

NAME : pr299
COMMENT : 299-city problem (Padberg/Rinaldi)
TYPE : TSP
DIMENSION : 299
EDGE_WEIGHT_TYPE : EUC_2D
NODE_COORD_SECTION
1 2156 1639
2 2456 1639
3 2355 1640
4 2256 1640
5 2656 1640
6 2556 1639
7 2975 1725
8 3275 1600
9 3375 1600
10 3475 1600
11 3575 1600
12 3700 1600
13 3900 1625
14 3875 1775
15 4275 1625
16 4275 1725
17 4375 1675
18 4500 1675
19 4450 1750
20 4550 1750
21 4560 1565
22 4775 1725
23 4710 1565
24 4860 1565
25 5010 1565
26 5160 1565
27 5310 1565
28 5460 1565
29 5610 1565
30 6375 1575
31 6525 1575
32 6675 1575
33 6675 1725
34 6525 1725
35 6875 1575
36 7075 1575
37 7260 1575
38 7259 1576
39 7625 1775
40 7410 1575
41 7560 1575
42 7409 1576
43 7560 1576
44 7825 1675
45 7710 1575
46 7711 1575
47 7875 1575
48 7975 1575
49 8075 1575
50 8175 1575
51 8275 1575
52 8375 1575
53 8475 1575
54 8825 1625
55 8820 1928
56 8825 1825
57 7725 1825
58 7725 1975
59 7475 1975
60 7625 1925
61 7575 2075
62 7075 1975
63 6825 1925
64 6775 2075
65 6975 2075
66 6675 1925
67 6200 1975
68 6425 2075
69 6000 1975
70 6025 2075
71 5675 1825
72 5275 1825
73 5425 1825
74 5525 1825
75 5025 1825
76 4975 2025
77 5075 1925
78 5075 2075
79 4775 1875
80 4925 1925
81 4675 1950
82 4775 1975
83 4425 2050
84 4525 2050
85 4175 1950
86 4125 2050
87 4275 2050
88 3875 1900
89 3875 2075
90 3975 1975
91 3975 2075
92 2925 1875
93 2925 2150
94 4175 2150
95 4325 2150
96 4275 2225
97 4275 2325
98 4425 2150
99 4525 2150
100 4600 2225
101 4600 2325
102 4775 2125
103 5175 2325
104 5450 2375
105 6775 2225
106 7275 2275
107 7075 2175
108 7425 2325
109 7525 2375
110 7475 2175
111 7775 2350
112 7825 2175
113 7875 2350
114 8825 2225
115 8725 2375
116 8703 2197
117 8825 2425
118 8575 2450
119 8725 2525
120 8625 2600
121 8375 2600
122 8475 2600
123 7975 2475
124 8225 2500
125 8225 2600
126 8125 2575
127 7975 2625
128 7750 2650
129 5350 2400
130 5450 2525
131 5450 2675
132 5250 2400
133 5175 2475
134 5175 2675
135 5075 2575
136 4975 2525
137 5025 2675
138 4875 2675
139 4175 2425
140 4175 2625
141 3925 2450
142 3725 2450
143 3325 2450
144 2925 2425
145 2575 2525
146 2675 2525
147 2275 2525
148 2375 2525
149 2175 2525
150 2148 2786
151 2249 2786
152 2352 2786
153 2451 2785
154 2552 2785
155 2651 2787
156 2925 2925
157 3325 2900
158 3725 2900
159 3925 2900
160 4175 2925
161 4175 2725
162 4975 2825
163 5075 2775
164 5175 2875
165 5450 2825
166 5450 2925
167 6125 2875
168 6025 2875
169 7575 2875
170 7425 2875
171 7925 2875
172 7875 2775
173 7825 2925
174 7750 2800
175 8125 2775
176 8075 2875
177 8025 2775
178 8125 2975
179 7975 2975
180 8775 2825
181 8775 2925
182 8775 3025
183 8775 3125
184 8775 3275
185 8625 3225
186 8525 3225
187 8075 3075
188 7975 3275
189 7975 3075
190 7825 3125
191 7575 3075
192 7600 3175
193 7425 3275
194 7425 3125
195 7425 3025
196 7325 3225
197 6125 3025
198 6025 3175
199 5375 3250
200 5275 3250
201 5450 3025
202 5175 3150
203 5075 3275
204 4525 3200
205 4575 3125
206 4575 3025
207 4425 3200
208 4325 3200
209 4175 3200
210 4275 3125
211 4275 3025
212 3975 3275
213 3875 3275
214 2925 3198
215 2925 3475
216 3925 3475
217 3825 3475
218 3975 3375
219 4325 3575
220 4275 3300
221 4175 3400
222 4125 3300
223 4500 3300
224 4400 3300
225 4725 3525
226 4675 3400
227 4775 3375
228 5175 3300
229 4975 3325
230 5175 3475
231 5025 3450
232 5375 3525
233 5275 3525
234 6050 3375
235 5908 3574
236 6450 3375
237 6675 3325
238 6575 3525
239 6975 3525
240 6875 3325
241 6775 3425
242 7150 3325
243 7150 3475
244 7625 3525
245 7575 3425
246 7475 3525
247 7425 3425
248 7825 3525
249 7725 3525
250 7825 3375
251 7725 3375
252 8225 3425
253 8225 3325
254 8475 3525
255 8325 3525
256 8575 3325
257 8775 3700
258 8675 3800
259 8575 3700
260 8425 3625
261 8325 3625
262 8375 3775
263 8175 3625
264 8225 3775
265 8075 3775
266 8075 3675
267 7925 3775
268 7875 3675
269 7075 3675
270 7150 3750
271 6975 3725
272 6575 3750
273 6375 3750
274 5975 3750
275 5325 3775
276 5275 3675
277 5375 3675
278 5075 3800
279 5204 3772
280 4675 3675
281 4925 3800
282 4925 3675
283 4775 3675
284 4575 3675
285 4425 3675
286 4325 3725
287 3825 3650
288 3625 3750
289 3475 3750
290 3225 3750
291 3325 3750
292 3125 3725
293 2925 3725
294 2575 3675
295 2675 3675
296 2275 3675
297 2375 3675
298 2175 3675
299 4775 3225
EOF
