# Supplementary material for: Study on a hybrid algorithm combining enhanced ant colony optimization and double improved simulated annealing via clustering in the Traveling Salesman Problem (TSP)
Source: PeerJ Comput Sci. 2023 Oct 2;9:e1609. doi: 10.7717/peerj-cs.1609 (PMC10557949; doi:10.7717/peerj-cs.1609)
Supplement: Supplemental Information 2 [file peerj-cs-09-1609-s002.zip › cs-86019-TSPlIB_data/TSPlIB data/tsp225.tsp]

NAME : tsp225
COMMENT : A TSP problem (Reinelt)
TYPE : TSP
DIMENSION : 225
EDGE_WEIGHT_TYPE : EUC_2D
NODE_COORD_SECTION
  1 155.42 150.65
  2 375.92 164.65
  3 183.92 150.65
  4 205.42 150.65
  5 205.42 171.65
  6 226.42 171.65
  7 226.42 186.15
  8 226.42 207.15
  9 226.42 235.65
 10 226.42 264.15
 11 226.42 292.65
 12 226.42 314.15
 13 226.42 335.65
 14 205.42 335.65
 15 190.92 335.65
 16 190.92 328.15
 17 176.92 328.15
 18 176.92 299.65
 19 155.42 299.65
 20 155.42 328.15
 21 155.42 356.65
 22 183.92 356.65
 23 219.42 356.65
 24 240.92 356.65
 25 269.42 356.65
 26 290.42 356.65
 27 387.42 136.15
 28 318.92 356.65
 29 318.92 335.65
 30 318.92 328.15
 31 318.92 299.65
 32 297.92 299.65
 33 290.42 328.15
 34 290.42 335.65
 35 297.92 328.15
 36 254.92 335.65
 37 254.92 314.15
 38 254.92 292.65
 39 254.92 271.65
 40 254.92 243.15
 41 254.92 221.65
 42 254.92 193.15
 43 254.92 171.65
 44 276.42 171.65
 45 296.42 150.65
 46 276.42 150.65
 47 375.92 150.65
 48 308.92 150.65
 49 354.92 164.65
 50 338.42 174.65
 51 354.92 174.65
 52 338.42 200.15
 53 338.42 221.65
 54 354.92 221.65
 55 354.92 200.15
 56 361.92 200.15
 57 361.92 186.15
 58 383.42 186.15
 59 383.42 179.15
 60 404.42 179.15
 61 404.42 186.15
 62 418.92 186.15
 63 418.92 200.15
 64 432.92 200.15
 65 432.92 221.65
 66 418.92 221.65
 67 418.92 235.65
 68 397.42 235.65
 69 397.42 243.15
 70 375.92 243.15
 71 375.92 257.15
 72 368.92 257.15
 73 368.92 264.15
 74 347.42 264.15
 75 347.42 278.65
 76 336.42 278.65
 77 336.42 328.15
 78 347.42 328.15
 79 347.42 342.65
 80 368.92 342.65
 81 368.92 353.65
 82 418.92 353.65
 83 418.92 342.65
 84 432.92 342.65
 85 432.92 356.65
 86 447.42 356.65
 87 447.42 321.15
 88 447.42 292.65
 89 432.92 292.65
 90 432.92 314.15
 91 418.92 314.15
 92 418.92 321.15
 93 397.42 321.15
 94 397.42 333.65
 95 375.92 333.65
 96 375.92 321.15
 97 361.92 321.15
 98 361.92 299.65
 99 375.92 299.65
100 375.92 285.65
101 397.42 285.65
102 397.42 271.65
103 418.92 271.65
104 418.92 264.15
105 439.92 264.15
106 439.92 250.15
107 454.42 250.15
108 454.42 243.15
109 461.42 243.15
110 461.42 214.65
111 461.42 193.15
112 447.42 193.15
113 447.42 179.15
114 439.92 179.15
115 439.92 167.65
116 419.92 167.65
117 419.92 150.65
118 439.92 150.65
119 454.42 150.65
120 475.92 150.65
121 475.92 171.65
122 496.92 171.65
123 496.92 193.15
124 496.92 214.65
125 496.92 243.15
126 496.92 271.65
127 496.92 292.65
128 496.92 317.15
129 496.92 335.65
130 470.42 335.65
131 470.42 356.65
132 496.92 356.65
133 347.42 150.65
134 539.92 356.65
135 560.92 356.65
136 589.42 356.65
137 589.42 342.65
138 603.92 342.65
139 610.92 342.65
140 610.92 335.65
141 610.92 321.15
142 624.92 321.15
143 624.92 278.65
144 610.92 278.65
145 610.92 257.15
146 589.42 257.15
147 589.42 250.15
148 575.42 250.15
149 560.92 250.15
150 542.92 250.15
151 542.92 264.15
152 560.92 264.15
153 575.42 264.15
154 575.42 271.65
155 582.42 271.65
156 582.42 285.65
157 596.42 285.65
158 560.92 335.65
159 596.42 314.15
160 582.42 314.15
161 582.42 321.15
162 575.42 321.15
163 575.42 335.65
164 525.42 335.65
165 525.42 314.15
166 525.42 299.65
167 525.42 281.65
168 525.42 233.15
169 525.42 214.65
170 525.42 193.15
171 525.42 171.65
172 546.92 171.65
173 546.92 150.65
174 568.42 150.65
175 475.92 160.65
176 603.92 150.65
177 624.92 150.65
178 624.92 136.15
179 596.42 136.15
180 575.42 136.15
181 553.92 136.15
182 532.42 136.15
183 575.42 356.65
184 489.92 136.15
185 468.42 136.15
186 447.42 136.15
187 425.92 136.15
188 404.42 136.15
189 370.42 136.15
190 361.92 150.65
191 340.42 136.15
192 326.42 136.15
193 301.92 136.15
194 276.42 136.15
195 254.92 136.15
196 315.92 136.15
197 212.42 136.15
198 190.92 136.15
199 338.92 150.65
200 155.42 136.15
201 624.92 299.65
202 318.92 321.65
203 155.42 314.15
204 311.92 356.65
205 355.42 136.15
206 318.92 314.15
207 362.92 164.65
208 254.92 356.65
209 383.42 333.65
210 447.42 335.65
211 470.42 345.65
212 525.42 250.15
213 546.92 335.65
214 525.42 261.15
215 525.42 356.65
216 336.42 298.65
217 336.42 313.15
218 293.42 136.15
219 336.42 306.15
220 425.92 264.15
221 391.42 353.65
222 482.92 335.65
223 429.92 167.65
224 330.92 150.65
225 368.42 150.65
EOF
