# Supplementary material for: Study on a hybrid algorithm combining enhanced ant colony optimization and double improved simulated annealing via clustering in the Traveling Salesman Problem (TSP)
Source: PeerJ Comput Sci. 2023 Oct 2;9:e1609. doi: 10.7717/peerj-cs.1609 (PMC10557949; doi:10.7717/peerj-cs.1609)
Supplement: Supplemental Information 2 [file peerj-cs-09-1609-s002.zip › cs-86019-TSPlIB_data/TSPlIB data/vm1084.tsp]

NAME : vm1084
COMMENT : 1084-city problem (Reinelt)
TYPE : TSP
DIMENSION : 1084
EDGE_WEIGHT_TYPE : EUC_2D
NODE_COORD_SECTION
1 4.08000e+03 5.23600e+03
2 4.68800e+03 6.46800e+03
3 5.29600e+03 9.21800e+03
4 9.39200e+03 1.09560e+04
5 9.53600e+03 9.94400e+03
6 9.68000e+03 7.10600e+03
7 9.93600e+03 9.10800e+03
8 1.02400e+04 6.24800e+03
9 1.05440e+04 5.25800e+03
10 1.55040e+04 6.05000e+03
11 1.55520e+04 8.09600e+03
12 1.56000e+04 1.00320e+04
13 1.88640e+04 1.16490e+04
14 1.88955e+04 1.13300e+04
15 1.89280e+04 7.49100e+03
16 1.89280e+04 1.11540e+04
17 1.24960e+04 9.54800e+03
18 1.25280e+04 7.12800e+03
19 1.25600e+04 5.69800e+03
20 8.88000e+03 8.88800e+03
21 9.98400e+03 5.80800e+03
22 1.10880e+04 5.03800e+03
23 1.19520e+04 5.36800e+03
24 1.19680e+04 6.46800e+03
25 1.19840e+04 9.21800e+03
26 1.23680e+04 9.21800e+03
27 1.24320e+04 6.46800e+03
28 1.24960e+04 5.36800e+03
29 1.32640e+04 9.32800e+03
30 1.33120e+04 6.68800e+03
31 1.33600e+04 5.47800e+03
32 5.60000e+02 4.53200e+03
33 5.60000e+02 8.51400e+03
34 6.40000e+02 5.06000e+03
35 7.20000e+02 4.53200e+03
36 5.93600e+03 7.98600e+03
37 1.37760e+04 9.54800e+03
38 1.38400e+04 7.12800e+03
39 1.39040e+04 5.69800e+03
40 1.44800e+04 1.09560e+04
41 1.46240e+04 9.94400e+03
42 1.47680e+04 7.10600e+03
43 7.85600e+03 1.01420e+04
44 7.90400e+03 8.31600e+03
45 7.95200e+03 6.16000e+03
46 1.20000e+03 5.94000e+03
47 1.71200e+03 7.87600e+03
48 2.22400e+03 9.92200e+03
49 1.48800e+03 5.83000e+03
50 2.27200e+03 7.65600e+03
51 3.05600e+03 9.81200e+03
52 6.24000e+02 1.17700e+04
53 7.20000e+02 1.15720e+04
54 8.16000e+02 7.78800e+03
55 3.49500e+02 1.13520e+04
56 4.32000e+02 1.16600e+04
57 2.19200e+03 4.42200e+03
58 2.48000e+03 4.84000e+03
59 2.76800e+03 4.42200e+03
60 3.05600e+03 4.84000e+03
61 3.34400e+03 4.42200e+03
62 3.63200e+03 4.84000e+03
63 3.92000e+03 4.42200e+03
64 3.92000e+03 7.94200e+03
65 4.64000e+03 1.10440e+04
66 5.36000e+03 1.15060e+04
67 5.48800e+03 7.56800e+03
68 5.53600e+03 1.11320e+04
69 5.58400e+03 1.15500e+04
70 1.71200e+03 4.20200e+03
71 2.00000e+03 4.40000e+03
72 2.28800e+03 4.20200e+03
73 2.57600e+03 4.40000e+03
74 2.86400e+03 4.20200e+03
75 2.86400e+03 5.21400e+03
76 3.13600e+03 6.02800e+03
77 3.40800e+03 8.99800e+03
78 3.42400e+03 6.02800e+03
79 3.44000e+03 5.01600e+03
80 7.98400e+03 7.98600e+03
81 1.41600e+04 9.65800e+03
82 1.41760e+04 7.34800e+03
83 1.41920e+04 5.80800e+03
84 1.43840e+04 9.65800e+03
85 1.44320e+04 7.34800e+03
86 1.44800e+04 5.80800e+03
87 1.30720e+04 8.11800e+03
88 1.42400e+03 6.05000e+03
89 2.09600e+03 8.09600e+03
90 2.76800e+03 9.72400e+03
91 2.76800e+03 1.16600e+04
92 2.94400e+03 1.13520e+04
93 3.12000e+03 1.16600e+04
94 7.69600e+03 1.01420e+04
95 7.76000e+03 8.31600e+03
96 7.82400e+03 6.16000e+03
97 1.45600e+03 6.86400e+03
98 2.27200e+03 9.72400e+03
99 3.08800e+03 1.08460e+04
100 1.27520e+04 9.54800e+03
101 1.27680e+04 7.12800e+03
102 1.27840e+04 5.69800e+03
103 2.86400e+03 1.00320e+04
104 3.55200e+03 8.09600e+03
105 4.24000e+03 6.05000e+03
106 8.01600e+03 4.42200e+03
107 8.04800e+03 4.84000e+03
108 8.08000e+03 8.40400e+03
109 8.19200e+03 4.84000e+03
110 8.30400e+03 4.42200e+03
111 8.33600e+03 4.84000e+03
112 8.36800e+03 4.42200e+03
113 8.47950e+03 4.84000e+03
114 8.59200e+03 4.31200e+03
115 8.62400e+03 4.62000e+03
116 8.59200e+03 4.70800e+03
117 8.65600e+03 4.31200e+03
118 8.76800e+03 4.62000e+03
119 8.88000e+03 4.09200e+03
120 8.88000e+03 4.40000e+03
121 8.91200e+03 4.18000e+03
122 8.94400e+03 4.09200e+03
123 5.92000e+02 1.11760e+04
124 7.36000e+02 1.03840e+04
125 8.80000e+02 7.19400e+03
126 1.16640e+04 5.69800e+03
127 1.18560e+04 7.12800e+03
128 1.20480e+04 9.54800e+03
129 1.29760e+04 8.53600e+03
130 1.31840e+04 5.10400e+03
131 1.33920e+04 4.68600e+03
132 1.42880e+04 9.65800e+03
133 1.43040e+04 7.34800e+03
134 1.43200e+04 5.80800e+03
135 1.83840e+04 1.17590e+04
136 1.86265e+04 1.15500e+04
137 1.62080e+04 1.02080e+04
138 1.63840e+04 8.44800e+03
139 1.65600e+04 6.22600e+03
140 1.13760e+04 5.03800e+03
141 1.23840e+04 5.80800e+03
142 1.33920e+04 8.88800e+03
143 9.96800e+03 5.69800e+03
144 1.00320e+04 7.12800e+03
145 1.00960e+04 9.54800e+03
146 1.02560e+04 5.69800e+03
147 1.08160e+04 7.12800e+03
148 1.13760e+04 9.54800e+03
149 1.58240e+04 5.78600e+03
150 1.59200e+04 7.56800e+03
151 1.60160e+04 9.76800e+03
152 1.00800e+03 4.31200e+03
153 1.05600e+03 4.62000e+03
154 1.10400e+03 4.31200e+03
155 1.10400e+03 8.05200e+03
156 1.16800e+03 1.14840e+04
157 1.23200e+03 1.17260e+04
158 1.52800e+04 6.27000e+03
159 1.56000e+04 8.53600e+03
160 1.59200e+04 1.02520e+04
161 1.73600e+04 1.18800e+04
162 1.75680e+04 1.17920e+04
163 1.77760e+04 1.18800e+04
164 1.79840e+04 1.17920e+04
165 1.81920e+04 1.18800e+04
166 1.84000e+04 1.17920e+04
167 1.86080e+04 1.18800e+04
168 6.48000e+03 8.62400e+03
169 6.52800e+03 5.28000e+03
170 6.57600e+03 4.64200e+03
171 6.16000e+03 4.64200e+03
172 6.27200e+03 5.28000e+03
173 6.38400e+03 8.62400e+03
174 5.52000e+03 9.98800e+03
175 5.55200e+03 8.00800e+03
176 5.58400e+03 6.00600e+03
177 1.96800e+03 6.75400e+03
178 1.98400e+03 9.50400e+03
179 2.00000e+03 1.07360e+04
180 6.19200e+03 6.75400e+03
181 1.13440e+04 9.50400e+03
182 1.64960e+04 1.07360e+04
183 8.94400e+03 9.92200e+03
184 8.96000e+03 7.87600e+03
185 8.97600e+03 5.94000e+03
186 4.43200e+03 7.19400e+03
187 9.82400e+03 1.03840e+04
188 1.52160e+04 1.11760e+04
189 4.49600e+03 5.78600e+03
190 1.00640e+04 7.56800e+03
191 1.56320e+04 9.76800e+03
192 7.21600e+03 1.00320e+04
193 7.36000e+03 8.09600e+03
194 7.50400e+03 6.05000e+03
195 4.72000e+03 5.45600e+03
196 1.03840e+04 6.90800e+03
197 1.60480e+04 9.43800e+03
198 4.78400e+03 6.49000e+03
199 1.06240e+04 8.97600e+03
200 1.64640e+04 1.04720e+04
201 1.29600e+03 1.03180e+04
202 1.34450e+03 8.31600e+03
203 1.29600e+03 8.49200e+03
204 1.39200e+03 6.16000e+03
205 1.56960e+04 6.05000e+03
206 1.57120e+04 8.09600e+03
207 1.57280e+04 9.83400e+03
208 1.57280e+04 1.17700e+04
209 1.63520e+04 1.15720e+04
210 1.69760e+04 1.17700e+04
211 1.17920e+04 9.21800e+03
212 1.18080e+04 6.46800e+03
213 1.18240e+04 5.36800e+03
214 1.12160e+04 8.11800e+03
215 3.36000e+02 1.13960e+04
216 3.52000e+02 1.08240e+04
217 3.68000e+02 7.41400e+03
218 1.46080e+04 1.02520e+04
219 1.46240e+04 8.53600e+03
220 1.46400e+04 6.40200e+03
221 1.39680e+04 9.65800e+03
222 1.40000e+04 7.34800e+03
223 1.40320e+04 5.80800e+03
224 1.04160e+04 6.99600e+03
225 1.04320e+04 9.72400e+03
226 1.04480e+04 1.08460e+04
227 9.80800e+03 5.69800e+03
228 9.84000e+03 7.12800e+03
229 9.87200e+03 9.54800e+03
230 1.52480e+04 5.94000e+03
231 1.52800e+04 7.87600e+03
232 1.53120e+04 9.92200e+03
233 1.32000e+04 9.32800e+03
234 1.32160e+04 6.68800e+03
235 1.32320e+04 5.47800e+03
236 1.25600e+04 1.08460e+04
237 1.25920e+04 9.72400e+03
238 1.26240e+04 6.99600e+03
239 3.92000e+03 1.16600e+04
240 3.95200e+03 1.13520e+04
241 3.98400e+03 7.67800e+03
242 4.01600e+03 6.64400e+03
243 4.03200e+03 9.28400e+03
244 4.04800e+03 1.06260e+04
245 4.04800e+03 6.27000e+03
246 4.20800e+03 8.53600e+03
247 4.36800e+03 1.02520e+04
248 3.82400e+03 1.02520e+04
249 3.88800e+03 8.53600e+03
250 3.95200e+03 6.27000e+03
251 4.11200e+03 5.67600e+03
252 4.41600e+03 7.34800e+03
253 4.72000e+03 9.65800e+03
254 4.14400e+03 6.64400e+03
255 4.46400e+03 9.28400e+03
256 4.78400e+03 1.06260e+04
257 4.17600e+03 4.90600e+03
258 4.56000e+03 5.80800e+03
259 4.94400e+03 8.88800e+03
260 4.20800e+03 5.01600e+03
261 4.60800e+03 6.02800e+03
262 5.00800e+03 8.99800e+03
263 5.28000e+02 4.09200e+03
264 1.58400e+03 4.18000e+03
265 2.64000e+03 4.09200e+03
266 1.21120e+04 4.46600e+03
267 1.47520e+04 4.66400e+03
268 1.73920e+04 4.15800e+03
269 1.73920e+04 8.11800e+03
270 1.74560e+04 1.15720e+04
271 1.73920e+04 4.51000e+03
272 1.75200e+04 1.17700e+04
273 1.08000e+04 7.10600e+03
274 1.08640e+04 9.94400e+03
275 1.09280e+04 1.09560e+04
276 1.07040e+04 5.47800e+03
277 1.07200e+04 6.68800e+03
278 1.07360e+04 9.32800e+03
279 1.66880e+04 6.22600e+03
280 1.69280e+04 8.44800e+03
281 1.71680e+04 1.02080e+04
282 1.35200e+04 4.57600e+03
283 1.57760e+04 4.88400e+03
284 1.80320e+04 8.42600e+03
285 1.80635e+04 4.88400e+03
286 1.80960e+04 4.26800e+03
287 1.80960e+04 4.70800e+03
288 1.09280e+04 6.73200e+03
289 1.36800e+04 9.19600e+03
290 1.64320e+04 8.38200e+03
291 1.67360e+04 7.56800e+03
292 1.64320e+04 1.05820e+04
293 1.70400e+04 5.78600e+03
294 9.42400e+03 4.92800e+03
295 9.47200e+03 5.58800e+03
296 9.52000e+03 8.77800e+03
297 1.02560e+04 1.09560e+04
298 1.04640e+04 9.94400e+03
299 1.06720e+04 7.10600e+03
300 1.37440e+04 4.68600e+03
301 1.60915e+04 5.10400e+03
302 1.84480e+04 4.37800e+03
303 1.84480e+04 4.92800e+03
304 1.85125e+04 5.10400e+03
305 1.85760e+04 8.53600e+03
306 6.56000e+02 4.31200e+03
307 8.16000e+02 4.62000e+03
308 9.76000e+02 4.31200e+03
309 9.76000e+02 4.75200e+03
310 9.92500e+02 4.92800e+03
311 1.00800e+03 8.44800e+03
312 1.07200e+03 4.92800e+03
313 1.13600e+03 4.46600e+03
314 1.21760e+04 9.21800e+03
315 1.22080e+04 6.46800e+03
316 1.22400e+04 5.36800e+03
317 1.88000e+04 7.98600e+03
318 1.48000e+04 9.65800e+03
319 1.48640e+04 7.34800e+03
320 1.49280e+04 5.80800e+03
321 9.52000e+03 4.55400e+03
322 9.61600e+03 4.84000e+03
323 9.71200e+03 8.40400e+03
324 1.63360e+04 5.78600e+03
325 1.63520e+04 7.56800e+03
326 1.63680e+04 9.76800e+03
327 1.08320e+04 5.25800e+03
328 1.11840e+04 6.24800e+03
329 1.15360e+04 9.10800e+03
330 1.22080e+04 5.69800e+03
331 1.22400e+04 7.12800e+03
332 1.22720e+04 9.54800e+03
333 1.23360e+04 4.90600e+03
334 1.50400e+04 5.54400e+03
335 1.77440e+04 4.77400e+03
336 1.79200e+04 5.54400e+03
337 1.80960e+04 8.75600e+03
338 1.26880e+04 9.21800e+03
339 1.31680e+04 6.46800e+03
340 1.36480e+04 5.36800e+03
341 1.28800e+04 9.54800e+03
342 1.32480e+04 7.12800e+03
343 1.36160e+04 5.69800e+03
344 1.46720e+04 1.02520e+04
345 1.48480e+04 8.53600e+03
346 1.50240e+04 6.40200e+03
347 5.80800e+03 4.09200e+03
348 5.80800e+03 8.07400e+03
349 5.84000e+03 4.18000e+03
350 5.87200e+03 4.09200e+03
351 3.47200e+03 9.76800e+03
352 3.66400e+03 7.56800e+03
353 3.85600e+03 5.78600e+03
354 3.36000e+02 4.20200e+03
355 6.24000e+02 4.40000e+03
356 9.12000e+02 4.20200e+03
357 1.13440e+04 1.02520e+04
358 1.29440e+04 8.53600e+03
359 1.45440e+04 1.02520e+04
360 1.78720e+04 7.78800e+03
361 1.79040e+04 1.15720e+04
362 1.79360e+04 1.17700e+04
363 3.68000e+02 1.15500e+04
364 4.16000e+02 1.11320e+04
365 4.64000e+02 7.56800e+03
366 1.75200e+04 7.63400e+03
367 1.75680e+04 1.12640e+04
368 1.76160e+04 1.16160e+04
369 4.68800e+03 4.42200e+03
370 5.90400e+03 4.84000e+03
371 7.12000e+03 8.40400e+03
372 1.74400e+03 4.53200e+03
373 3.42400e+03 5.06000e+03
374 5.10400e+03 4.53200e+03
375 3.79200e+03 8.73400e+03
376 5.55200e+03 5.50000e+03
377 7.31200e+03 8.73400e+03
378 1.71680e+04 6.07200e+03
379 1.72000e+04 8.14000e+03
380 1.72320e+04 1.00540e+04
381 3.50400e+03 6.75400e+03
382 4.83200e+03 9.50400e+03
383 6.16000e+03 1.07360e+04
384 1.93600e+03 7.78800e+03
385 3.26400e+03 1.15720e+04
386 4.59200e+03 1.17700e+04
387 6.06400e+03 8.51400e+03
388 7.85600e+03 5.06000e+03
389 9.64800e+03 8.51400e+03
390 1.68160e+04 6.11600e+03
391 1.68480e+04 8.22800e+03
392 1.68800e+04 1.00980e+04
393 1.57920e+04 6.05000e+03
394 1.62560e+04 8.09600e+03
395 1.67200e+04 1.00320e+04
396 2.35200e+03 6.38000e+03
397 3.80800e+03 8.75600e+03
398 5.26400e+03 1.03620e+04
399 1.64640e+04 6.33600e+03
400 1.67360e+04 8.66800e+03
401 1.70080e+04 1.03180e+04
402 1.61120e+04 5.78600e+03
403 1.61920e+04 7.56800e+03
404 1.62720e+04 9.76800e+03
405 9.16800e+03 7.98600e+03
406 1.33600e+04 1.16600e+04
407 1.47360e+04 1.13520e+04
408 1.61120e+04 1.16600e+04
409 2.92800e+03 7.08400e+03
410 4.94400e+03 1.01640e+04
411 6.96000e+03 1.10660e+04
412 1.77600e+03 6.97400e+03
413 4.14400e+03 9.94400e+03
414 6.51200e+03 1.09560e+04
415 4.14400e+03 1.16600e+04
416 6.97600e+03 1.13520e+04
417 9.80800e+03 1.16600e+04
418 4.81600e+03 5.56600e+03
419 7.21600e+03 7.12800e+03
420 9.61600e+03 9.54800e+03
421 3.82400e+03 5.89600e+03
422 6.24000e+03 7.78800e+03
423 8.65600e+03 9.87800e+03
424 9.26400e+03 5.89600e+03
425 1.22400e+04 7.78800e+03
426 1.52160e+04 6.02800e+03
427 9.10400e+03 4.09200e+03
428 9.15200e+03 4.18000e+03
429 9.20000e+03 4.09200e+03
430 9.20000e+03 4.29000e+03
431 1.21605e+04 4.44400e+03
432 1.51200e+04 4.35600e+03
433 9.07200e+03 6.97400e+03
434 9.20000e+03 9.94400e+03
435 9.32800e+03 1.09560e+04
436 2.67200e+03 7.41400e+03
437 5.21600e+03 1.08240e+04
438 7.76000e+03 1.13960e+04
439 6.00000e+03 7.56800e+03
440 8.81600e+03 1.11320e+04
441 1.16320e+04 1.15500e+04
442 6.03200e+03 5.01600e+03
443 8.94400e+03 6.02800e+03
444 1.18560e+04 8.99800e+03
445 4.88000e+03 7.78800e+03
446 7.79200e+03 1.15720e+04
447 1.07040e+04 1.17700e+04
448 5.45600e+03 5.23600e+03
449 8.36800e+03 6.46800e+03
450 1.12800e+04 9.21800e+03
451 5.16800e+03 5.67600e+03
452 8.08000e+03 7.34800e+03
453 1.09920e+04 9.65800e+03
454 4.59200e+03 7.30400e+03
455 7.50400e+03 1.06040e+04
456 1.04160e+04 1.12860e+04
457 4.91200e+03 6.64400e+03
458 7.88800e+03 9.28400e+03
459 1.08640e+04 1.06260e+04
460 4.33600e+03 6.86400e+03
461 7.31200e+03 9.72400e+03
462 1.02880e+04 1.08460e+04
463 4.62400e+03 5.34600e+03
464 7.60000e+03 6.68800e+03
465 1.05760e+04 9.32800e+03
466 5.20000e+03 6.27000e+03
467 8.17600e+03 8.53600e+03
468 1.11520e+04 1.02520e+04
469 3.24800e+03 5.12600e+03
470 6.35200e+03 6.24800e+03
471 9.45600e+03 9.10800e+03
472 7.92000e+03 7.08400e+03
473 1.14240e+04 1.01640e+04
474 1.49280e+04 1.10660e+04
475 2.09600e+03 7.89800e+03
476 5.55200e+03 1.17920e+04
477 9.00800e+03 1.18800e+04
478 8.17600e+03 6.05000e+03
479 1.17600e+04 8.09600e+03
480 1.53440e+04 1.00320e+04
481 9.23200e+03 4.33400e+03
482 9.28000e+03 4.66400e+03
483 9.32800e+03 4.46600e+03
484 9.32800e+03 4.99400e+03
485 1.29920e+04 5.32400e+03
486 1.66560e+04 8.64600e+03
487 9.13600e+03 7.89800e+03
488 1.28480e+04 1.17920e+04
489 1.65600e+04 1.18800e+04
490 1.65920e+04 1.17920e+04
491 1.66240e+04 1.18800e+04
492 8.20800e+03 6.38000e+03
493 1.19840e+04 8.75600e+03
494 1.57600e+04 1.03620e+04
495 8.46400e+03 6.16000e+03
496 1.23200e+04 8.31600e+03
497 1.61760e+04 1.01420e+04
498 3.63200e+03 9.92200e+03
499 3.66400e+03 7.87600e+03
500 3.69600e+03 5.94000e+03
501 4.27200e+03 1.00320e+04
502 4.32000e+03 8.09600e+03
503 4.36800e+03 6.05000e+03
504 2.48000e+03 9.92200e+03
505 2.51200e+03 7.87600e+03
506 2.54400e+03 5.94000e+03
507 5.13600e+03 9.98800e+03
508 5.20000e+03 8.00800e+03
509 5.26400e+03 6.00600e+03
510 6.60800e+03 6.97400e+03
511 6.64000e+03 9.94400e+03
512 6.67200e+03 1.09560e+04
513 3.12000e+03 5.94000e+03
514 3.18400e+03 7.87600e+03
515 3.24800e+03 9.92200e+03
516 7.37600e+03 1.01420e+04
517 7.39200e+03 8.31600e+03
518 7.40800e+03 6.16000e+03
519 6.12800e+03 4.09200e+03
520 6.19200e+03 4.18000e+03
521 6.25600e+03 8.07400e+03
522 6.99200e+03 6.16000e+03
523 7.02400e+03 8.31600e+03
524 7.05600e+03 1.01420e+04
525 1.58880e+04 4.09200e+03
526 1.59200e+04 4.18000e+03
527 1.59520e+04 4.09200e+03
528 5.90400e+03 4.09200e+03
529 5.93600e+03 4.18000e+03
530 5.96800e+03 4.09200e+03
531 6.88000e+02 4.42200e+03
532 7.68000e+02 4.84000e+03
533 8.48000e+02 4.42200e+03
534 2.40000e+02 1.17700e+04
535 3.52000e+02 1.15720e+04
536 4.64000e+02 1.17700e+04
537 4.96000e+02 1.18800e+04
538 6.24000e+02 1.17920e+04
539 7.52000e+02 1.18800e+04
540 1.29600e+03 4.20200e+03
541 1.45600e+03 4.40000e+03
542 1.61600e+03 4.20200e+03
543 7.84000e+02 4.53200e+03
544 8.64000e+02 5.06000e+03
545 9.44000e+02 4.20200e+03
546 9.44000e+02 4.73000e+03
547 1.05600e+03 4.40000e+03
548 1.16800e+03 4.20200e+03
549 1.69120e+04 1.18800e+04
550 1.71200e+04 1.17920e+04
551 1.73280e+04 1.18800e+04
552 7.47200e+03 1.09560e+04
553 7.84000e+03 9.94400e+03
554 8.20800e+03 1.09560e+04
555 1.10400e+03 1.18800e+04
556 1.18400e+03 1.17920e+04
557 1.26400e+03 7.89800e+03
558 1.07200e+03 1.17480e+04
559 1.15250e+03 1.11760e+04
560 1.07200e+03 1.13520e+04
561 1.23200e+03 7.59000e+03
562 8.48000e+02 1.18800e+04
563 9.44000e+02 1.17920e+04
564 1.04000e+03 7.89800e+03
565 2.72000e+02 1.11760e+04
566 3.84000e+02 1.03840e+04
567 4.96000e+02 7.19400e+03
568 3.04000e+02 1.12860e+04
569 4.64000e+02 1.06040e+04
570 6.24000e+02 7.30400e+03
571 8.56000e+03 1.14400e+04
572 9.26400e+03 1.09120e+04
573 9.96800e+03 1.14400e+04
574 5.71200e+03 9.98800e+03
575 6.43200e+03 8.00800e+03
576 7.15200e+03 9.98800e+03
577 3.66400e+03 6.53400e+03
578 3.95200e+03 9.06400e+03
579 4.24000e+03 1.05160e+04
580 3.47200e+03 4.20200e+03
581 4.22400e+03 4.40000e+03
582 4.97600e+03 4.20200e+03
583 5.00800e+03 4.86200e+03
584 5.76000e+03 5.72000e+03
585 6.51200e+03 4.86200e+03
586 7.47200e+03 4.20200e+03
587 8.25600e+03 4.40000e+03
588 9.04000e+03 4.20200e+03
589 7.05600e+03 4.64200e+03
590 7.92000e+03 5.28000e+03
591 8.78400e+03 4.64200e+03
592 2.51200e+03 5.72000e+03
593 2.92800e+03 7.43600e+03
594 3.34400e+03 9.70200e+03
595 1.02240e+04 1.16600e+04
596 1.11520e+04 1.13520e+04
597 1.20800e+04 1.16600e+04
598 5.07200e+03 6.11600e+03
599 6.00000e+03 8.22800e+03
600 6.92800e+03 6.11600e+03
601 1.04800e+04 1.14400e+04
602 1.14560e+04 1.09120e+04
603 1.24320e+04 1.14400e+04
604 5.29600e+03 4.20200e+03
605 6.32000e+03 4.40000e+03
606 7.34400e+03 4.20200e+03
607 2.32000e+03 4.31200e+03
608 3.36000e+03 4.62000e+03
609 4.40000e+03 4.31200e+03
610 6.64000e+03 4.09200e+03
611 7.69600e+03 4.18000e+03
612 8.75200e+03 4.09200e+03
613 1.05120e+04 1.13300e+04
614 1.16480e+04 1.06920e+04
615 1.27840e+04 1.13300e+04
616 6.22400e+03 4.31200e+03
617 7.36000e+03 4.62000e+03
618 8.49600e+03 4.31200e+03
619 1.07680e+04 9.32800e+03
620 1.19520e+04 6.68800e+03
621 1.31360e+04 9.32800e+03
622 1.53440e+04 5.89600e+03
623 1.61440e+04 7.78800e+03
624 1.69440e+04 9.87800e+03
625 5.36000e+03 6.38000e+03
626 6.56000e+03 8.75600e+03
627 7.76000e+03 6.38000e+03
628 1.52000e+03 6.16000e+03
629 2.27200e+03 8.31600e+03
630 3.02400e+03 1.01420e+04
631 1.32800e+03 6.27000e+03
632 2.11200e+03 8.53600e+03
633 2.89600e+03 1.02520e+04
634 2.89600e+03 4.09200e+03
635 4.14400e+03 4.18000e+03
636 5.39200e+03 4.09200e+03
637 1.08000e+04 1.17700e+04
638 1.21440e+04 1.15720e+04
639 1.34880e+04 1.17700e+04
640 1.10560e+04 9.65800e+03
641 1.24480e+04 7.34800e+03
642 1.38400e+04 9.65800e+03
643 1.85760e+04 4.22400e+03
644 1.85760e+04 4.62000e+03
645 1.86405e+04 4.79600e+03
646 1.87040e+04 8.38200e+03
647 1.82240e+04 7.78800e+03
648 1.82560e+04 1.15720e+04
649 1.82880e+04 1.17700e+04
650 3.08800e+03 6.16000e+03
651 4.06400e+03 8.31600e+03
652 5.04000e+03 1.01420e+04
653 4.49600e+03 1.00320e+04
654 4.51200e+03 8.09600e+03
655 4.52800e+03 6.05000e+03
656 1.10880e+04 1.09560e+04
657 1.26400e+04 9.94400e+03
658 1.41920e+04 1.09560e+04
659 4.08000e+03 3.96000e+03
660 5.29600e+03 1.20120e+04
661 9.39200e+03 1.20120e+04
662 9.68000e+03 4.22400e+03
663 9.93600e+03 1.20120e+04
664 1.05440e+04 4.22400e+03
665 1.55040e+04 3.96000e+03
666 1.56000e+04 1.20120e+04
667 1.88640e+04 1.20120e+04
668 1.89280e+04 3.96000e+03
669 1.24960e+04 1.20120e+04
670 1.25600e+04 4.22400e+03
671 8.88000e+03 1.20120e+04
672 1.10880e+04 4.22400e+03
673 1.19520e+04 4.22400e+03
674 1.19840e+04 1.20120e+04
675 1.23680e+04 1.20120e+04
676 1.24960e+04 4.22400e+03
677 1.32640e+04 1.20120e+04
678 1.33600e+04 4.22400e+03
679 5.60000e+02 3.96000e+03
680 5.60000e+02 1.20120e+04
681 7.20000e+02 3.96000e+03
682 5.93600e+03 3.96000e+03
683 5.93600e+03 1.20120e+04
684 1.37760e+04 1.20120e+04
685 1.39040e+04 4.22400e+03
686 1.44800e+04 1.20120e+04
687 1.47680e+04 4.22400e+03
688 7.85600e+03 1.20120e+04
689 7.95200e+03 3.96000e+03
690 1.20000e+03 3.96000e+03
691 2.22400e+03 1.20120e+04
692 1.48800e+03 3.96000e+03
693 3.05600e+03 1.20120e+04
694 6.24000e+02 1.20120e+04
695 8.16000e+02 3.96000e+03
696 2.62000e+02 1.13520e+04
697 4.32000e+02 1.20120e+04
698 2.19200e+03 3.96000e+03
699 2.76800e+03 3.96000e+03
700 3.34400e+03 3.96000e+03
701 3.92000e+03 3.96000e+03
702 5.36000e+03 1.20120e+04
703 5.48800e+03 3.96000e+03
704 5.58400e+03 1.20120e+04
705 1.71200e+03 3.96000e+03
706 2.28800e+03 3.96000e+03
707 2.86400e+03 3.96000e+03
708 3.40800e+03 1.20120e+04
709 3.44000e+03 3.96000e+03
710 7.98400e+03 3.96000e+03
711 7.98400e+03 1.20120e+04
712 1.41600e+04 1.20120e+04
713 1.41920e+04 4.22400e+03
714 1.43840e+04 1.20120e+04
715 1.44800e+04 4.22400e+03
716 1.30720e+04 4.22400e+03
717 1.30720e+04 1.20120e+04
718 1.42400e+03 3.96000e+03
719 2.76800e+03 1.20120e+04
720 3.12000e+03 1.20120e+04
721 7.69600e+03 1.20120e+04
722 7.82400e+03 3.96000e+03
723 1.45600e+03 3.96000e+03
724 3.08800e+03 1.20120e+04
725 1.27520e+04 1.20120e+04
726 1.27840e+04 4.22400e+03
727 2.86400e+03 1.20120e+04
728 4.24000e+03 3.96000e+03
729 8.01600e+03 3.96000e+03
730 8.08000e+03 1.20120e+04
731 8.30400e+03 3.96000e+03
732 8.36800e+03 3.96000e+03
733 8.59200e+03 3.96000e+03
734 8.65600e+03 3.96000e+03
735 8.88000e+03 3.96000e+03
736 8.94400e+03 3.96000e+03
737 5.92000e+02 1.20120e+04
738 8.80000e+02 3.96000e+03
739 1.16640e+04 4.22400e+03
740 1.20480e+04 1.20120e+04
741 1.29760e+04 1.20120e+04
742 1.33920e+04 4.22400e+03
743 1.42880e+04 1.20120e+04
744 1.43200e+04 4.22400e+03
745 1.83840e+04 1.20120e+04
746 1.88740e+04 1.15500e+04
747 1.62080e+04 1.20120e+04
748 1.65600e+04 3.96000e+03
749 1.13760e+04 4.22400e+03
750 1.33920e+04 1.20120e+04
751 9.96800e+03 4.22400e+03
752 1.00960e+04 1.20120e+04
753 1.02560e+04 4.22400e+03
754 1.13760e+04 1.20120e+04
755 1.58240e+04 3.96000e+03
756 1.60160e+04 1.20120e+04
757 1.00800e+03 3.96000e+03
758 1.10400e+03 3.96000e+03
759 1.23200e+03 1.20120e+04
760 1.52800e+04 3.96000e+03
761 1.59200e+04 1.20120e+04
762 1.73600e+04 1.20120e+04
763 1.77760e+04 1.20120e+04
764 1.81920e+04 1.20120e+04
765 1.86080e+04 1.20120e+04
766 6.48000e+03 1.20120e+04
767 6.57600e+03 3.96000e+03
768 6.16000e+03 3.96000e+03
769 6.38400e+03 1.20120e+04
770 5.52000e+03 1.20120e+04
771 5.58400e+03 3.96000e+03
772 1.96800e+03 3.96000e+03
773 2.00000e+03 1.20120e+04
774 6.19200e+03 3.96000e+03
775 1.64960e+04 1.20120e+04
776 8.94400e+03 1.20120e+04
777 8.97600e+03 3.96000e+03
778 4.43200e+03 3.96000e+03
779 1.52160e+04 1.20120e+04
780 4.49600e+03 3.96000e+03
781 1.56320e+04 1.20120e+04
782 7.21600e+03 1.20120e+04
783 7.50400e+03 3.96000e+03
784 4.72000e+03 3.96000e+03
785 1.60480e+04 1.20120e+04
786 4.78400e+03 3.96000e+03
787 1.64640e+04 1.20120e+04
788 1.29600e+03 1.20120e+04
789 1.39200e+03 3.96000e+03
790 1.56960e+04 3.96000e+03
791 1.57280e+04 1.20120e+04
792 1.69760e+04 1.20120e+04
793 1.17920e+04 1.20120e+04
794 1.18240e+04 4.22400e+03
795 1.12160e+04 4.22400e+03
796 1.12160e+04 1.20120e+04
797 3.36000e+02 1.20120e+04
798 3.68000e+02 3.96000e+03
799 1.46080e+04 1.20120e+04
800 1.46400e+04 4.22400e+03
801 1.39680e+04 1.20120e+04
802 1.40320e+04 4.22400e+03
803 1.04160e+04 4.22400e+03
804 1.04480e+04 1.20120e+04
805 9.80800e+03 4.22400e+03
806 9.87200e+03 1.20120e+04
807 1.52480e+04 3.96000e+03
808 1.53120e+04 1.20120e+04
809 1.32000e+04 1.20120e+04
810 1.32320e+04 4.22400e+03
811 1.25600e+04 1.20120e+04
812 1.26240e+04 4.22400e+03
813 3.92000e+03 1.20120e+04
814 3.98400e+03 3.96000e+03
815 4.01600e+03 3.96000e+03
816 4.04800e+03 1.20120e+04
817 4.04800e+03 3.96000e+03
818 4.36800e+03 1.20120e+04
819 3.82400e+03 1.20120e+04
820 3.95200e+03 3.96000e+03
821 4.11200e+03 3.96000e+03
822 4.72000e+03 1.20120e+04
823 4.14400e+03 3.96000e+03
824 4.78400e+03 1.20120e+04
825 4.17600e+03 3.96000e+03
826 4.94400e+03 1.20120e+04
827 4.20800e+03 3.96000e+03
828 5.00800e+03 1.20120e+04
829 5.28000e+02 3.96000e+03
830 2.64000e+03 3.96000e+03
831 1.21120e+04 4.22400e+03
832 1.73920e+04 3.96000e+03
833 1.75200e+04 1.20120e+04
834 1.08000e+04 4.22400e+03
835 1.09280e+04 1.20120e+04
836 1.07040e+04 4.22400e+03
837 1.07360e+04 1.20120e+04
838 1.66880e+04 3.96000e+03
839 1.71680e+04 1.20120e+04
840 1.35200e+04 4.22400e+03
841 1.80320e+04 1.20120e+04
842 1.80960e+04 3.96000e+03
843 1.09280e+04 4.22400e+03
844 1.64320e+04 1.20120e+04
845 1.70400e+04 3.96000e+03
846 9.42400e+03 4.22400e+03
847 9.52000e+03 1.20120e+04
848 1.02560e+04 1.20120e+04
849 1.06720e+04 4.22400e+03
850 1.37440e+04 4.22400e+03
851 1.84480e+04 3.96000e+03
852 1.85760e+04 1.20120e+04
853 6.56000e+02 3.96000e+03
854 9.76000e+02 3.96000e+03
855 1.00800e+03 1.20120e+04
856 1.13600e+03 3.96000e+03
857 1.21760e+04 1.20120e+04
858 1.22400e+04 4.22400e+03
859 1.88000e+04 3.96000e+03
860 1.88000e+04 1.20120e+04
861 1.48000e+04 1.20120e+04
862 1.49280e+04 4.22400e+03
863 9.52000e+03 4.22400e+03
864 9.71200e+03 1.20120e+04
865 1.63360e+04 3.96000e+03
866 1.63680e+04 1.20120e+04
867 1.08320e+04 4.22400e+03
868 1.15360e+04 1.20120e+04
869 1.22080e+04 4.22400e+03
870 1.22720e+04 1.20120e+04
871 1.23360e+04 4.22400e+03
872 1.77440e+04 3.96000e+03
873 1.80960e+04 1.20120e+04
874 1.26880e+04 1.20120e+04
875 1.36480e+04 4.22400e+03
876 1.28800e+04 1.20120e+04
877 1.36160e+04 4.22400e+03
878 1.46720e+04 1.20120e+04
879 1.50240e+04 4.22400e+03
880 5.80800e+03 3.96000e+03
881 5.80800e+03 1.20120e+04
882 5.87200e+03 3.96000e+03
883 3.47200e+03 1.20120e+04
884 3.85600e+03 3.96000e+03
885 3.36000e+02 3.96000e+03
886 9.12000e+02 3.96000e+03
887 1.13440e+04 1.20120e+04
888 1.45440e+04 1.20120e+04
889 1.78720e+04 3.96000e+03
890 1.79360e+04 1.20120e+04
891 3.68000e+02 1.20120e+04
892 4.64000e+02 3.96000e+03
893 1.75200e+04 3.96000e+03
894 1.76160e+04 1.20120e+04
895 4.68800e+03 3.96000e+03
896 7.12000e+03 1.20120e+04
897 1.74400e+03 3.96000e+03
898 5.10400e+03 3.96000e+03
899 3.79200e+03 1.20120e+04
900 7.31200e+03 1.20120e+04
901 1.71680e+04 3.96000e+03
902 1.72320e+04 1.20120e+04
903 3.50400e+03 3.96000e+03
904 6.16000e+03 1.20120e+04
905 1.93600e+03 3.96000e+03
906 4.59200e+03 1.20120e+04
907 6.06400e+03 1.20120e+04
908 9.64800e+03 1.20120e+04
909 1.68160e+04 3.96000e+03
910 1.68800e+04 1.20120e+04
911 1.57920e+04 3.96000e+03
912 1.67200e+04 1.20120e+04
913 2.35200e+03 3.96000e+03
914 5.26400e+03 1.20120e+04
915 1.64640e+04 3.96000e+03
916 1.70080e+04 1.20120e+04
917 1.61120e+04 3.96000e+03
918 1.62720e+04 1.20120e+04
919 9.16800e+03 3.96000e+03
920 9.16800e+03 1.20120e+04
921 1.33600e+04 1.20120e+04
922 1.61120e+04 1.20120e+04
923 2.92800e+03 3.96000e+03
924 6.96000e+03 1.20120e+04
925 1.77600e+03 3.96000e+03
926 6.51200e+03 1.20120e+04
927 4.14400e+03 1.20120e+04
928 9.80800e+03 1.20120e+04
929 4.81600e+03 3.96000e+03
930 9.61600e+03 1.20120e+04
931 3.82400e+03 3.96000e+03
932 8.65600e+03 1.20120e+04
933 9.26400e+03 3.96000e+03
934 1.52160e+04 4.22400e+03
935 9.10400e+03 3.96000e+03
936 9.20000e+03 3.96000e+03
937 1.51200e+04 4.22400e+03
938 9.07200e+03 3.96000e+03
939 9.32800e+03 1.20120e+04
940 2.67200e+03 3.96000e+03
941 7.76000e+03 1.20120e+04
942 6.00000e+03 3.96000e+03
943 1.16320e+04 1.20120e+04
944 6.03200e+03 3.96000e+03
945 1.18560e+04 1.20120e+04
946 4.88000e+03 3.96000e+03
947 1.07040e+04 1.20120e+04
948 5.45600e+03 3.96000e+03
949 1.12800e+04 1.20120e+04
950 5.16800e+03 3.96000e+03
951 1.09920e+04 1.20120e+04
952 4.59200e+03 3.96000e+03
953 1.04160e+04 1.20120e+04
954 4.91200e+03 3.96000e+03
955 1.08640e+04 1.20120e+04
956 4.33600e+03 3.96000e+03
957 1.02880e+04 1.20120e+04
958 4.62400e+03 3.96000e+03
959 1.05760e+04 1.20120e+04
960 5.20000e+03 3.96000e+03
961 1.11520e+04 1.20120e+04
962 3.24800e+03 3.96000e+03
963 9.45600e+03 1.20120e+04
964 7.92000e+03 3.96000e+03
965 1.49280e+04 1.20120e+04
966 2.09600e+03 3.96000e+03
967 9.00800e+03 1.20120e+04
968 8.17600e+03 3.96000e+03
969 1.53440e+04 1.20120e+04
970 9.23200e+03 3.96000e+03
971 9.32800e+03 4.22400e+03
972 1.66560e+04 1.20120e+04
973 9.13600e+03 3.96000e+03
974 1.65600e+04 1.20120e+04
975 1.66240e+04 1.20120e+04
976 8.20800e+03 3.96000e+03
977 1.57600e+04 1.20120e+04
978 8.46400e+03 3.96000e+03
979 1.61760e+04 1.20120e+04
980 3.63200e+03 1.20120e+04
981 3.69600e+03 3.96000e+03
982 4.27200e+03 1.20120e+04
983 4.36800e+03 3.96000e+03
984 2.48000e+03 1.20120e+04
985 2.54400e+03 3.96000e+03
986 5.13600e+03 1.20120e+04
987 5.26400e+03 3.96000e+03
988 6.60800e+03 3.96000e+03
989 6.67200e+03 1.20120e+04
990 3.12000e+03 3.96000e+03
991 3.24800e+03 1.20120e+04
992 7.37600e+03 1.20120e+04
993 7.40800e+03 3.96000e+03
994 6.12800e+03 3.96000e+03
995 6.25600e+03 1.20120e+04
996 6.99200e+03 3.96000e+03
997 7.05600e+03 1.20120e+04
998 1.58880e+04 3.96000e+03
999 1.59520e+04 3.96000e+03
1000 5.90400e+03 3.96000e+03
1001 5.96800e+03 3.96000e+03
1002 6.88000e+02 3.96000e+03
1003 8.48000e+02 3.96000e+03
1004 2.40000e+02 1.20120e+04
1005 4.64000e+02 1.20120e+04
1006 4.96000e+02 1.20120e+04
1007 7.52000e+02 1.20120e+04
1008 1.29600e+03 3.96000e+03
1009 1.61600e+03 3.96000e+03
1010 7.84000e+02 3.96000e+03
1011 9.44000e+02 3.96000e+03
1012 1.16800e+03 3.96000e+03
1013 1.69120e+04 1.20120e+04
1014 1.73280e+04 1.20120e+04
1015 7.47200e+03 1.20120e+04
1016 8.20800e+03 1.20120e+04
1017 1.10400e+03 1.20120e+04
1018 1.26400e+03 3.96000e+03
1019 1.07200e+03 1.20120e+04
1020 1.23200e+03 3.96000e+03
1021 8.48000e+02 1.20120e+04
1022 1.04000e+03 3.96000e+03
1023 2.72000e+02 1.20120e+04
1024 4.96000e+02 3.96000e+03
1025 3.04000e+02 1.20120e+04
1026 6.24000e+02 3.96000e+03
1027 8.56000e+03 1.20120e+04
1028 9.96800e+03 1.20120e+04
1029 5.71200e+03 1.20120e+04
1030 7.15200e+03 1.20120e+04
1031 3.66400e+03 3.96000e+03
1032 4.24000e+03 1.20120e+04
1033 3.47200e+03 3.96000e+03
1034 4.97600e+03 3.96000e+03
1035 5.00800e+03 3.96000e+03
1036 6.51200e+03 3.96000e+03
1037 7.47200e+03 3.96000e+03
1038 9.04000e+03 3.96000e+03
1039 7.05600e+03 3.96000e+03
1040 8.78400e+03 3.96000e+03
1041 2.51200e+03 3.96000e+03
1042 3.34400e+03 1.20120e+04
1043 1.02240e+04 1.20120e+04
1044 1.20800e+04 1.20120e+04
1045 5.07200e+03 3.96000e+03
1046 6.92800e+03 3.96000e+03
1047 1.04800e+04 1.20120e+04
1048 1.24320e+04 1.20120e+04
1049 5.29600e+03 3.96000e+03
1050 7.34400e+03 3.96000e+03
1051 2.32000e+03 3.96000e+03
1052 4.40000e+03 3.96000e+03
1053 6.64000e+03 3.96000e+03
1054 8.75200e+03 3.96000e+03
1055 1.05120e+04 1.20120e+04
1056 1.27840e+04 1.20120e+04
1057 6.22400e+03 3.96000e+03
1058 8.49600e+03 3.96000e+03
1059 1.07680e+04 1.20120e+04
1060 1.31360e+04 1.20120e+04
1061 1.53440e+04 3.96000e+03
1062 1.69440e+04 1.20120e+04
1063 5.36000e+03 3.96000e+03
1064 7.76000e+03 3.96000e+03
1065 1.52000e+03 3.96000e+03
1066 3.02400e+03 1.20120e+04
1067 1.32800e+03 3.96000e+03
1068 2.89600e+03 1.20120e+04
1069 2.89600e+03 3.96000e+03
1070 5.39200e+03 3.96000e+03
1071 1.08000e+04 1.20120e+04
1072 1.34880e+04 1.20120e+04
1073 1.10560e+04 1.20120e+04
1074 1.38400e+04 1.20120e+04
1075 1.85760e+04 3.96000e+03
1076 1.87040e+04 1.20120e+04
1077 1.82240e+04 3.96000e+03
1078 1.82880e+04 1.20120e+04
1079 3.08800e+03 3.96000e+03
1080 5.04000e+03 1.20120e+04
1081 4.49600e+03 1.20120e+04
1082 4.52800e+03 3.96000e+03
1083 1.10880e+04 1.20120e+04
1084 1.41920e+04 1.20120e+04
EOF
